# Supplementary material for: Elucidation of the Bovine Intramammary Bacteriome and Resistome from healthy cows of Swiss dairy farms in the Canton Tessin
Source: Front Microbiol. 2023 Jul 31;14:1183018. doi: 10.3389/fmicb.2023.1183018 (PMC10425240; doi:10.3389/fmicb.2023.1183018)
Supplement: Supplementary file 1 [file Data_Sheet_1.FASTA]

>blaI__ from Staphylococcus aureus plasmid SAP047 GQ900405
ATGGCCAATAAGCAAGTTGAAATATCTATGGCTGAATGGGATGTTATGAATATAATATGG
GATAAAAAATCAGTATCAGCTAATGAAATTGTAGTTGAAATTCAAAAATATAAAGAAGTT
AGCGATAAAACGATTAGAACATTAATCACAAGACTATATAAAAAAGAGATTATAAAACGA
TACAAATCAGAGAATATTTATTTTTACTCATCAAATATTAAAGAAGACGATATTAAAATG
AAAACTGCTAAAACCTTTCTTAATAAACTGTATGGAGGGGACATGAAAAGTTTAGTGCTG
AATTTTGCGAAAAATGAAGAATTAAATAACAAAGAAATTGAAGAATTGCGAGACATTTTA
AATGATATTAGTAAAAAGTAA
>blaR1__ from Staphylococcus aureus plasmid SAP047A GQ900405
ATGGCTAAATTACTAATAACGAGCGTAGTAAGCTTTTGTTTTATATTTCTATTGTTAGTA
TTTTTTAAGTACATATTAAAACGCTATTTTAATTATAGTTTAAATTATAAAGTTTGGTAT
CTAACTGTGCTTGCTGGATTAATTCCTTTTATCCCAATTAAATTCTCTTTTATAAAATTG
AATAATGTGAATAATCAAGCGCCCACAGTTGAAAGTAAGTCACACGACTTGAACCATAAC
ATAAATACCACCAAACCTGTTCAAGAGTTCACAACAGATATCCATAAGTTTAATTGGGAT
TCAATTGATAATATCTGCACAGTTGTTTGGATAGTTTTAGTTATTATTTTAAGTTTTAAA
TTTTTGAAATCATTATTATATCTTAAATATTTAAAGAAACAGTCACTTTATCTAAACGAA
AATGAAAAAAATAAAATAGATACGATACTTTTCAACCATCAATATAAAAAAAATATTGTG
ATTCGAAAAGCAGAGACTATTCAATCTCCAATAACTTTTTGGTATGGGAAATATATTATT
TTGATTCCTAGTTCATATTTTAAAAGTGTAATTGATAAAAGACTAAAATATATAATACTG
CATGAATATGCTCATGCTAAAAATAGAGATACTTTACATTTAATTATCTTTAATATCTTC
TCTATTGTTATGAGTTACAATCCATTAATACATATTGTAAAAAGAAAGATAATTCATGAC
AATGAAGTAGAAGCCGATAGATTTGTTCTTAATAATATTAACAAAAATGAATTTAAAACT
TATGCGGAATCTATTATGGACTCCGTATTAAATATTCCATTTTTTAATAAAAATATATTA
AGCCATTCATTTAATGGTAAAAAGTCATTACTCAAAAGAAGATTAATTAATATAAAAGAA
GCCAATTTGAAAAAACAGTCCAAATTAATTCCAATTTTTATTTGTATTTTTACTTTTTTG
CTCATGGTAATTCAAAGCCAGTTTTTGATGGGGCAATCCATAACTGATTATAATTATAAA
AAGCCCTTACAGAACGATCACCAAATTTTAGATGAAAGTAAAAATTTTGGTTCAAATAGT
GGATCTTTCGTCATGTACAGCATGAAGAAAGACAAATACTATATTTATAATGAAAAAGAA
AGTAGAAAAAGATATTCTCCTGATTCAACTTATAAAATTTATTTAGCGATGTTTGGACTT
GACCATCATATCATAAGTGATAAAAATTCACGTATGTCATGGAATCATAAACATTATCCT
TTCGAGTCTTGGAATAAGGAACAAGATTTAAATACAGCAATGCAAAATTCAGTTAATTGG
TACTTCGAACGTATTAGTAATCAAATACCAAAGAACTATACTGCGGCTCAACTCAAGCAA
TTAAATTATGGTAATGAAAACTTGGGAAGTTATAAAAGCTATTGGATGGAAGATAGTTTG
AAAATATCTAATCTTGAACAAGTAATAGTTTTTAAAAATATGATGGAACAAAATAACCAT
TTTAGTAAAAAAGCAAAGAATCAATTATCTTCTTCATTATTGATTAAGAAAAATGAAAAG
TATGAACTGTATGGGAAAACAGGTACAGGTATAGTAAACGGGAAGTATAATAATGGGTGG
TTTGTAGGTTACGTAATTACAAATCATGATAAGTATTATTTTGCTACACATTTATCAGAT
GGAAAGCCGTCTGGGAAAAATGCTGAATTAATCAGTGAAAAAATATTAAAAGAAATGGGT
GTTTTAAATGGCCAATAA
>blaZ__ from Staphylococcus aureus plasmid SAP047A GQ900405
TTGAAAAAGTTAATATTTTTAATTGCAATTGCTTTAGTTTTAAGTGCATGTAATTCAAAC
AGTCCACATGCCAAAAAGTTAAATGATTTAGAAAAAAAATATAATGCTCATATTGGTGTT
TATGCTTTAGATACTAAAAGTGGTAAGGAAGTAAAATTTAATTCAGATAAGAGATTTGCC
TATGCTTCGACTTCAAAAGCGATAAATAGTGCTATTTTGTTAGAACAAATACCTTATAAT
AAGTTAAATAAAAAAATACATATTAACAAAGATGATATAGTTGCTTATTCTCCTATTTTA
GAAAAATATGTAGGAAAAGATATCACTTTAAAAGAACTTATTGAGGCTTCAATGACATAT
AGTGATAATACAGCAAACAATAAAATTATAAAAGAAATCGGTGGGATCAAAAAAGTTAAA
CAACGTCTAAAAGAACTAGGAGATAAAGTAACAAATCCAGTTAGATATGAGATAGAATTA
AATTACTATTCACCAAAGAGCAAAAAAGATACTTCAACACCTGCTGCTTTCGGTAAGACT
TTAAATAAACTTATCGCAAATGGAAAATTAAGCAAAGAAAACAAAAAATTCTTACTTGAT
TTAATGTTAAATAATAAAAGCGGAGATACTTTAATTAAAGATGGTGTTTCAAAAGACTGT
AAGGTGGCTGATAAAAGTGGTCAAGCAATAACATATGCTTCTAGAAATGATGTTGCTTTT
GTTTATCCTAAGGGCCAATCTGAACCTATTGTTTTAGTCATTTTTACGAATAAAGACAAT
AAAAGTGATAAGCCAAATGATAAGTTGATAAGTGAAACCGCCAAGAGTGTAATGAAGGAA
TTTTAA
>dfrB__ from Staphylococcus aureus Z16422
ATGACTTTATCCATTCTAGTTGCACATGACTTGCAACGAGTAATTGGTTTTGAAAATCAA
TTACCTTGGCACCTACCAAATGATTTGAAGCATGTTAAAAAATTATCAACAGGTCATACT
TTAGTAATGGGTCGTAAGACATTTGAATCGATTGGTAAACCACTACCGAATCGTCGAAAT
GTTGTACTTACTTCAGATACAAGTTTCAACGTAGAGGGCGTTGATGTAATTCATTCTATT
GAAGATATTTACCAACTACCGGGCCATGTTTTTATATTTGGAGGGCAAACATTATTTGAA
GAAATGATTGATAAAGTGGACGACATGTATATTACTGTTATTGAAGGTAAATTTCGTGGT
GATACGTTCTTTCCACCTTATACATTTGAAGACTGGGAAGTTGCCTCTTCAGTTGAAGGT
AAACTAGATGAGAAAAATACAATTCCACATACCTTTCTACATTTAATTCGTAAAAAATAA
>folP__ from Staphylococcus aureus COL NC_002951            
ATGACTAAAACAAAAATTATGGGCATATTAAACGTCACACCTGATTCATTCTCAGATGGT
GGAAAATTTAATAATGTTGAATCAGCTATAAATAGAGTGAAAGCCATGATAGATGAAGGT
GCTGACATTATAGATGTTGGAGGTGTTTCAATGAGACCCGGTCATGAAATGGTTTCATTA
GAAGAAGAGATGAACAGAGTATTACCTGTTGTTGAAGCTATTGTCGGTTTTGATGTAAAA
ATTTCAGTCGATACATTTCGAAGTGAGGTTGCTGAAGCATGTTTAAAATTAGGCGTTGAT
ATGATTAATGATCAATGGGCGGGTCTGTATGATCATCGTATGTTCCAAATTGTAGCTAAA
TATGACGCGGAAATTATTTTAATGCATAATGGAAATGGTAATCGTGATGAACCGGTTGTC
GAAGAAATGTTAACATCTTTGTTAGCACAAGCACATCAAGCTAAAATAGCTGGTATACCT
TCAAATAAAATTTGGCTAGATCCAGGTATAGGTTTCGCTAAAACTAGAAATGAAGAAGCC
GAAGTTATGGCAAGACTGGATGAACTTGTTGCAACAGAATATCCAGTTTTATTAGCGACA
AGCCGGAAACGTTTCACTAAAAAGATGATGGGTTATGATACAACACCGGTTGAAAGAGAT
GAAGTAACTGCAGCTACGACTGCATATGGTATTATGAAAGGCGTTAGAGCAGTACGCGTT
CATAATGTCGAGTTGAATGCTAAATTAGCTAAAGGTATAGATTTTTTAAAGGAGAATGAA
AATGCAAGACACAATCTTTCTTAA
>tet38__ from Staphylococcus aureus ECT-R 2 NC_01734
ATGAATGTTGAATATTCTAAAATAAAGAAAGCAGTACCTATTTTATTATTCTTATTTGTA
TTCAGTTTGGTTATAGACAACTCATTTAAATTGATTTCTGTAGCCATTGCTGATGACTTA
AACATATCTGTAACGACAGTAAGTTGGCAAGCGACATTAGCCGGTTTAGTAATTGGTATT
GGCGCTGTAGTATACGCTTCATTATCTGATGCCATTAGTATACGCACACTATTTATTTAT
GGCGTGATATTAATCATTATCGGATCAATTATTGGTTACATTTTCCAACATCAATTCCCA
TTACTTTTAGTTGGACGTATTATTCAAACTGCCGGTTTAGCTGCTGCAGAGACATTATAT
GTGATATATGTTGCAAAGTATCTTTCTAAAGAGGACCAGAAGACTTACCTTGGCTTAAGT
ACGAGCAGTTATTCCTTGTCATTAGTTATCGGTACATTATCAGGTGGATTTATTTCTACG
TATTTACACTGGACAAATATGTTTTTAATTGCATTAATCGTAGTATTTACGTTGCCATTC
CTATTTAAATTATTACCAAAAGAAAATAATACGAATAAAGCTCATTTAGATTTTGTTGGC
TTAATTCTAGTGGCAACTATTGCTACAACAGTCATGCTGTTTATTACGAACTTTAATTGG
TTATATATGATTGGTGCCTTAATTGCGATTATCGTTTTTGCGCTATATATTAAAAATGCG
CAACGTCCATTAGTAAATAAATCATTTTTCCAAAATAAACGTTATGCTTCATTTTTATTT
ATAGTATTTGTAATGTATGCTATCCAATTGGGTTATATTTTTACGTTCCCATTCATAATG
GAGCAAATTTATCATCTGCAACTAGACACAACATCACTGTTATTAGTACCGGGTTATATA
GTAGCAGTCATTGTTGGTGCATTAAGTGGTAAAATCGGCGAATATCTGAATTCAAAACAA
GCGATTATCACAGCAATTATTTTAATAGCACTGAGCTTGATTTTACCTGCATTTGCAGTA
GGTAATCACATTTCAATCTTCGTCATTTCTATGATATTCTTTGCAGGTAGCTTTGCTTTA
ATGTATGCACCTTTACTTAACGAAGCCATTAAAACAATAGATCTTAATATGACAGGTGTG
GCTATTGGTTTTTATAATTTAATTATTAATGTGGCGGTATCTGTAGGTATTGCGATTGCT
GCGGCTCTAATCGATTTTAAAGCATTAAATTTCCCAGGCAATGATGCATTAAGTTCACAT
TTCGGTATTATTTTAATTATTTTAGGTTTAATGAGTATTGTCGGATTAGTTTTATTCGTC
ATCTTAAATCGTTGGACACAATCTGAAAAATAA
>aac(6')__ from Staphylococcus aureus plasmid pSK1 GU565967
ATGAATATAGTTGAAAATGAAATATGTATAAGAACTTTAATAGATGATGA
TTTTCCTTTGATGTTAAAATGGTTAACTGATGAAAGAGTATTAGAATTTT
ATGGTGGTAGAGATAAAAAATATACATTAGAATCATTAAAAAAACATTAT
ACAGAGCCTTGGGAAGATGAAGTTTTTAGAGTAATTATTGAATATAACAA
TGTTCCTATTGGATATGGACAAATATATAAAATGTATGATGAGTTATATA
CTGATTATCATTATCCAAAAACTGATGAGATAGTCTATGGTATGGATCAA
TTTATAGGAGAGCCAAATTATTGGAGTAAAGGAATTGGTACAAGATATAT
TAAATTGATTTTTGAATTTTTGAAAAAAGAAAGAAATGCTAATGCAGTTA
TTTTAGACCCTCATAAAAATAATCCAAGAGCAATAAGGGCATACCAAAAA
TCTGGTTTTAGAATTATTGAAGATTTGCCAGAACATGAATTACACGAGGG
CAAAAAAGAAGATTGTTATTTAATGGAATATAGATATGATGATAATGCCA
CAAATGTTAAGGCAATGAAATATTTAATTGAGCATTACTTTGATAATTTC
AAAGTAGATAGTATTGAAATAATCGGTAGTGGTTATGATAGTGTGGCATA
TTTAGTTAATAATGAATACATTTTTAAAACAAAATTTAGTACTAATAAGA
AAAAAGGTTATGCAAAAGAAAAAGCAATATATAATTTTTTAAATACAAAT
TTAGAAACTAATGTAAAAATTCCTAATATTGAATATTCGTATATTAGTGA
TGAATTATCTATACTAGGTTATAAAGAAATTAAAGGAACTTTTTTAACAC
CAGAAATTTATTCTACTATGTCAGAAGAAGAACAAAATTTGTTAAAACGA
GATATTGCCAGTTTTTTAAGACAAATGCACGGTTTAGATTATACAGATAT
TAGTGAATGTACTATTGATAATAAACAAAATGTATTAGAAGAGTATATAT
TGTTGCGTGAAACTATTTATAATGATTTAACTGATATAGAAAAAGATTAT
ATAGAAAGTTTTATGGAAAGACTAAATGCAACAACAGTTTTTGAGGGTAA
AAAGTGTTTATGCCATAATGATTTTAGTTGTAATCATCTATTGTTAGATG
GCAATAATAGATTAACTGGAATAATTGATTTTGGAGATTCTGGAATTATA
GATGAATATTGTGATTTTATATACTTACTTGAAGATAGTGAAGAAGAAAT
AGGAACAAATTTTGGAGAAGATATATTAAGAATGTATGGAAATATAGATA
TTGAGAAAGCAAAAGAATATCAAGATATAGTTGAAGAATATTATCCTATT
GAAACTATTGTTTATGGAATTAAAAATATTAAACAGGAATTTATCGAAAA
TGGTAGAAAAGAAATTTATAAAAGGACTTATAAAGATTGA
>ant(4') from Staphylococcus aureus plasmid pE2 CP080006               
GTGAATGGACCAATAATAATGACTAGAGAAGAAAGAATGAAGATTGTTCA
TGAAATTAAGGAACGAATATTGGATAAATATGGGGATGATGTTAAGGCTA
TTGGTGTTTATGGCTCTCTTGGTCGTCAGACTGATGGGCCCTATTCGGAT
ATTGAGATGATGTGTGTCATGTCAACAGAGGAAGCAGAGTTCAGCCATGA
ATGGACAACCGGTGAGTGGAAGGTGGAAGTGAATTTTGATAGCGAAGAGA
TTCTACTAGATTATGCATCTCAGGTGGAATCAGATTGGCCGCTTACACAT
GGTCAATTTTTCTCTATTTTGCCGATTTATGATTCAGGTGGATACTTAGA
GAAAGTGTATCAAACTGCTAAATCGGTAGAAGCCCAAACGTTCCACGATG
CGATTTGTGCCCTTATCGTAGAAGAGCTGTTTGAATATGCAGGCAAATGG
CGTAATATTCGTGTGCAAGGACCGACAACATTTCTACCATCCTTGACTGT
ACAGGTAGCAATGGCAGGTGCCATGTTGATTGGTCTGCATCATCGCATCT
GTTATACGACGAGCGCTTCGGTCTTAACTGAAGCAGTTAAGCAATCAGAT
CTTCCTTCAGGTTATGACCATCTGTGCCAGTTCGTAATGTCTGGTCAACT
TTCCGACTCTGAGAAACTTCTGGAATCGCTAGAGAATTTCTGGAATGGGA
TTCAGGAGTGGACAGAACGACACGGATATATAGTGGATGTGTCAAAACGC
ATACCATTTTGA
>ant(6')__ from Staphylococcus aureus ST59 CP076823             
ATGAGATCAGAAAAAGAAATGATGGATTTAGTACTTTCTTTAGCAGAACA
GGATGAACGTATTCGAATTGTGACCCTTGAGGGGTCACGCGCAAATATTA
ATATACCTAAAGATGAATTTCAGGATTATGATATTACATATTTTGTAAGT
GATATAGAACCGTTTATATCTAATGATGACTGGCTTAATCAATTTGGGAA
TATAATAATGATGCAAAAGCCGGAGGATATGGAATTATTCCCACCTGAAG
AAAAGGGATTTTCCTATCTTATGCTATTTGATGATTACAATAAAATTGAT
CTTACCTTATTGCCCTTGGAAGAGTTAGATAATTACCTAAAGGGCGATAA
ATTAATAAAGGTTCTAATTGATAAAGATTGTAGAATTAAAAGGGACATAG
TTCCGACTGATATAGATTATCATGTAAGAAAGCCAAGCGCAAGGGAGTAT
GATGATTGCTGCAATGAATTTTGGAATGTAACACCTTATGTTATTAAAGG
ATTGTGCCGTAAGGAAATTTTATTTGCTATTGATCATTTTAATCAGATTG
TTCGCCATGAGCTGCTGAGAATGATATCATGGAAGGTCGGCATCGAAACA
GGCTTTAAATTAAGTGTAGGCAAGAACTATAAGTTTATTGAAAGGTATAT
ATCCGAGGATTTGTGGGAGAAACTTTTGTCCACCTACCGGATGGATTCCT
ATGAAAACATATGGGAAGCATTATTTCTATGCCATCAATTGTTCAGGGCG
GTATCCGGTGAGGTGGCGGAAAGGCTTCATTATGCCTATCCGGAGTATGA
TAGGAATATAACAAAATATACCAGGGACATGTATAAAAAATACACTGGTA
AAACCGGCTGCCTGGATAGCACATATGCCGCTGATATAGAAGAGAGGCGG
GAACAGTGA
>ant(9')__ from Staphylococcus aureus Tn554 X02588
ATGAGCAATTTGATTAACGGAAAAATACCAAATCAAGCGATTCAAACATT
AAAAATCGTAAAAGATTTATTTGGAAGTTCAATAGTTGGAGTATATCTAT
TTGGTTCAGCAGTAAATGGTGGTTTACGCATTAACAGCGATGTAGATGTT
CTAGTCGTCGTGAATCATAGTTTACCTCAATTAACTCGAAAAAAACTAAC
AGAAAGACTAATGACTATATCAGGAAAGATTGGAAATACGGATTCTGTTA
GACCACTTGAAGTTACGGTTATAAATAGGAGTGAAGTTGTCCCTTGGCAA
TATCCTCCAAAAAGAGAATTTATATACGGTGAGTGGCTCAGGGGTGAATT
TGAGAATGGACAAATTCAGGAACCAAGCTATGATCCTGATTTGGCTATTG
TTTTAGCACAAGCAAGAAAGAATAGTATTTCTCTATTTGGTCCTGATTCT
TCAAGTATACTTGTCTCCGTACCTTTGACAGATATTCGAAGAGCAATTAA
GGATTCTTTGCCAGAACTAATTGAGGGGATAAAAGGTGATGAGCGTAATG
TAATTTTAACCCTAGCTCGAATGTGGCAAACAGTGACTACTGGTGAAATT
ACCTCGAAAGATGTCGCTGCAGAATGGGCTATACCTCTTTTACCTAAAGA
GCATGTAACTTTACTGGATATAGCTAGAAAAGGCTATCGGGGAGAGTGTG
ATGATAAGTGGGAAGGACTATATTCAAAGGTGAAAGCACTCGTTAAGTAT
ATGAAAAATTCTATAGAAACTTCTCTCAATTAG
>aph(3')__ from Staphylococcus aureus M36771
ATGGCTAAAATGAGAATATCACCGGAATTGAAAAAACTGATCGAAAAATA
CCGCTGCGTAAAAGATACGGAAGGAATGTCTCCTGCTAAGGTATATAAGC
TGGGAGAAAATGAAAACCTATATTTAAAAATGACGGACAGCCGGTATAAA
GGGACCACCTATGATGTGGAACGGGAAAAGGACATGATGCTATGGCTGGA
AGGAAAGCTGCCTGTTCCAAAGGTCGTGCACTTTGAACGGCATGATGGCT
GGAGCAATCTGCTCATGAGTGAGGCCGATGGCGTCCTTTGCTCGGAAGAG
TATGAAGATGAACAAAGCCCTGAAAAGATTATCGAGCTGTATGCGGAGTG
CATCAGGCTCTTTCACTCCATCGACATATCGGATTGTCCCTATACGAATA
GCTTAGACAGCCGCTTAGCCGAATTGGATTACTTACTGAATAACGATCTG
GCCGATGTGGATTGCGAAAACTGGGAAGAAGACACTCCATTTAAAGATCC
GCGCGAGCTGTATGATTTTTTAAAGACGGAAAAGCCCGAAGAGGAACTTG
TCTTTTCCCACGGCGACCTGGGAGACAGCAAGATCTTTGTGAAAGATGGC
AAAGTAAGTGGCTTTATTGATCTTGGGAGAAGCGGCAGGGCGGACAAGTG
GTATGACATTCCCTTCTGCGTCCGGTCGATCAGGGAGGATATCGGGGAAG
AACAGTATGTCGAGCTATTTTTTGACTTACTGGGGATCAAGCCTGATTGG
GAGAAAATAAAATATTATATTTTACTGGATGAATTGTTTTAG
>arlR__ from Staphylococcus aureus ECT-R 2 NC_017343            
ATGACGCAAATTTTAATAGTAGAAGATGAACAAAACTTAGCAAGATTTCT
TGAATTGGAACTCACACATGAAAATTACAATGTGGACACAGAGTATGATG
GACAAGACGGTTTAGATAAAGCGCTTAGCCATTACTATGATTTAATCATA
TTAGATTTAATGTTGCCGTCAATTAATGGCTTAGAAATTTGTCGCAAAAT
TAGACAACAACAATCTACACCTATCATTATAATTACAGCGAAAAGTGATA
CGTATGACAAAGTTGCTGGGCTTGATTACGGTGCAGACGATTATATAGTT
AAGCCGTTTGATATTGAAGAACTTTTAGCAAGAATTCGTGCAATTTTACG
TCGTCAGCCACAAAAGGATATTATCGATGTCAACGGTATTACAATTGATA
AGAACGCTTTTAAAGTGACGGTAAATGGCGCAGAAATTGAATTAACAAAA
ACAGAGTATGATTTACTATATCTTCTAGCTGAAAATAAAAACCATGTTAT
GCAACGGGAACAAATTTTAAATCATGTATGGGGTTATAATAGTGAAGTAG
AAACAAATGTCGTAGATGTTTATATAAGATATTTACGAAACAAGTTAAAA
CCATACGATCGTGACAAAATGATTGAAACAGTTCGTGGCGTTGGGTATGT
GATACGATGA
>arlS__ from Staphylococcus aureus ECT-R 2 NC_017343            
ATGACAAAACGTAAATTGCGCAATAACTGGATTATTGTTACCACGATGAT
TACGTTTGTCACGATATTTTTGTTTTGTTTAATTATTATTTTTTTCTTGA
AAGATACACTGCATAATAGTGAGCTTGATGATGCAGAACGAAGCTCAAGC
GATATTAATAATTTATTTCATTCTAAGCCTGTTAAAGATATATCTGCATT
AGACTTGAATGCATCTTTAGGTAATTTTCAAGAGATAATTATTTATGATG
AGCATAATAATAAATTATTTGAGACATCGAATGATAACACAGTGAGAGTT
GAACCAGGTTATGAACACCGTTATTTTGACCGCGTAATAAAAAAACGCTA
TAAAGGCATTGAATATTTAATTATTAAAGAACCAATTACAACGCAAGATT
TCAAAGGGTATAGCTTGTTAATTCATTCACTAGAAAATTATGATAACATC
GTAAAATCATTGTATATCATTGCGCTGGCATTTGGAGTGATTGCAACAAT
TATAACTGCCACAATCAGTTATGTATTTTCAACACAAATTACTAAACCGC
TTGTCAGTTTATCAAATAAAATGATTGAGATTCGACGAGATGGTTTTCAA
AATAAATTGCAATTAAATACAAATTATGAAGAAATAGATAATTTAGCAAA
TACGTTTAATGAGATGATGAGCCAAATTGAAGAATCATTTAATCAACAAA
GACAATTTGTTGAAGATGCGTCACATGAATTACGAACACCATTACAAATT
ATTCAAGGTCATTTAAATTTGATTCAGCGATGGGGAAAAAAAGACCCAGC
AGTATTAGAAGAATCGTTAAATATTTCTATTGAAGAAATGAATCGTATCA
TAAAATTAGTCGAAGAATTACTTGAATTGACTAAAGGAGATGTAAATGAC
ATTTCTTCTGAAGCGCAGACCGTGCATATTAATGATGAAATTCGCTCGCG
AATACACTCATTAAAACAATTGCATCCTGATTATCAATTTGATACGGATC
TGACATCTAAAAATCTAGAAATTAAAATGAAACCTCATCAATTCGAACAA
TTATTTTTAATCTTTATTGATAATGCAATCAAATATGATGTGAAGAATAA
GAAAATTAAAGTTAAGACAAGGTTAAAAAATAAGCAAAAAATAATTGAAA
TTACAGATCATGGAATTGGTATTCCAGAGGAAGATCAAGATTTCATTTTT
GATCGCTTTTATCGAGTGGATAAATCTCGTTCAAGAAGTCAAGGCGGTAA
TGGACTCGGATTATCTATTGCTCAAAAAATCATTCAATTAAACGGAGGAT
CGATTAAAATTAAAAGTGAAATTAACAAAGGAACAACGTTTAAAATCATA
TTTTAA
>catpC194__ from Staphylococcus aureus plasmid pC194 NG_047564                
ATGAACTTTAATAAAATTGATTTAGACAATTGGAAGAGAAAAGAGATATT
TAATCATTATTTGAACCAACAAACGACTTTTAGTATAACCACAGAAATTG
ATATTAGTGTTTTATACCGAAACATAAAACAAGAAGGATATAAATTTTAC
CCTGCATTTATTTTCTTAGTGACAAGGGTGATAAACTCAAATACAGCTTT
TAGAACTGGTTACAATAGCGACGGAGAGTTAGGTTATTGGGATAAGTTAG
AGCCACTTTATACAATTTTTGATGGTGTATCTAAAACATTCTCTGGTATT
TGGACTCCTGTAAAGAATGACTTCAAAGAGTTTTATGATTTATACCTTTC
TGATGTAGAGAAATATAATGGTTCGGGGAAATTGTTTCCCAAAACACCTA
TACCTGAAAATGCTTTTTCTCTTTCTATTATTCCATGGACTTCATTTACT
GGGTTTAACTTAAATATCAATAATAATAGTAATTACCTTCTACCCATTAT
TACAGCAGGAAAATTCATTAATAAAGGTAATTCAATATATTTACCGCTAT
CTTTACAGGTACATCATTCTGTTTGTGATGGTTATCATGCAGGATTGTTT
ATGAACTCTATTCAGGAATTGTCAGATAGGCCTAATGACTGGCTTTTATA
A
>catpC221__ from Staphylococcus aureus plasmid pC221 X02529
ATGACTTTTAATATTATCAAATTAGAAAATTGGGATAGAAAAGAATATTT
TGAACACTATTTTAACCAGCAAACTACGTATAGCATTACTAAAGAAATTG
ATATTACTTTGTTTAAAGATATGATAAAAAAGAAAGGATATGAAATTTAT
CCTTCTTTGATTTATGCAATTATGGAAGTTGTAAATAAAAATAAAGTGTT
TAGAACAGGAATTAATAGTGAGAATAAATTAGGTTATTGGGATAAGTTAA
ATCCTTTGTATACAGTTTTTAATAAGCAAACTGAAAAATTTACTAACATT
TGGACTGAATCTGATAACAACTTCACTTCTTTTTATAATAATTATAAAAA
TGACTTGCTTGAATATAAAGATAAAGAAGAAATGTTTCCTAAAAAACCGA
TACCTGAAAACACCATACCGATTTCAATGATTCCTTGGATTGATTTTAGT
TCATTTAATTTAAACATTGGTAACAATAGCAACTTTTTATTGCCTATTAT
TACGATAGGTAAATTTTATAGTGAGAATAATAAAATTTATATACCAGTTG
CTTTGCAGCTTCATCATGCTGTATGTGATGGTTACCATGCTTCATTATTT
ATGAATGAATTTCAAGATATAATTCATAAGGTAGATGATTGGATTTAG
>catpC223__ from Staphylococcus aureus plasmid pC223 AY355285
ATGACTTTTAATATTATTAATTTAGAAACTTGGGATAGAAAAGAATATTT
CAATCATTATTTTAATCAACAAACAACTTATAGTGTTACTAAAGAATTAG
ATATTACCTTGTTAAAAAGTATGATAAAAGATAAAGGATATGAACTGTAT
CCTGCTTTGATTCATGCAATTGTAAGTGTTATAAATCGAAATAAAGTATT
TAGAACAGGGATTAATAGTGAGGGGAATTTGGGTTATTGGGATAAATTAG
AACCTTTATATACAGTCTTTAATAAAGAAACTGAAAAATTTTCTAATATT
TGGACAGAATCAAATGCTAGTTTTAACTCTTTTTATAATAGTTATAAGAA
TGATTTATTTAAATATAAAGATAAAAATGAAATGTTTCCTAAAAAGCCGA
TACCTGAAAACACAGTTCCTATCTCGATGATTCCTTGGATTGATTTTAGT
TCATTTAATTTAAATATTGGTAATAATAGTAGATTTTTATTGCCAATTAT
TACAATAGGTAAATTTTATAGTAAGGATGATAAGATCTATTTACCATTTT
CATTGCAAGTTCATCATGCAGTATGTGATGGTTACCATGTTTCATTATTT
ATGAATGAATTTCAAAATATAATTGATAATGTAAATGAATGGATTTAA
>catpSCS6__ from Staphylococcus aureus plasmid pSCS6 X60827
ATGACTTTTAATATTATCAAATTAGAAAATTGGGATAGAAAAGAATATTT
TGAACACTATTTTAACCAGCAAACTACGTATAGCATTACTAAAGAAATTG
ATATTACTTTGTTTAAAGATATGAGTAAAAAGAAAGGATATGAAATTTAT
CCTTCTTTGATTTATGCAATTATGGAAGTTGTAAATAAAAATAAAGTGTT
TAGAACAGGAATTAATAGTGAGAATAAATTAGGTTATTGGGATAAGTTAA
ATCCTTTGTATACAGTTTTTAATAAGCAAACTGAAAAATTTACTAACATT
TGGACTGAATCTGATAACAACTTCACTTCTTTTTATAATAATTATAAAAA
TGACTTGCTTGAATATAAAGATAAAGAAGAAATGTTTCCTAAAAAACCGA
TACCTGAAAACACCCTACCGATTTCAATGATTCCTTGGATTGATTTTAGT
TCATTTAATTTAAACATTGGTAACAATAGCAACTTTTTATTGCCTATTAT
TACGATAGGTAAATTTTATAGTGAGAATAATAAAATTTATATACCAGTTG
CCTTGCAGCTTCATCATGCTGTATGTGATGGTTACCATGCTTCATTATTT
ATAAATGAATTTCAAGATATAATTAAGAAGGTAGATGATTGGATTTAG
>catpSCS7__ from Staphylococcus aureus M58516
ATGACTTTTAATATTATTAATTTAGAAACTTGGGATAGAAAAGAATATTT
CAATCATTATTTTAATCAACAAACAACTTATAGTGTTACTAAAGAATTAG
ATATTACCTTGTTAAAAAGTATGATAAAGAATAAAGGATATGAACTGTAT
CCTGCTTTGATTCATGCAATTGTAAGTGTTATAAATCGAAATAAAGTATT
TAGAACAGGGATTAATAGTGAGGGGAATTTGGGTTATTGGGATAAATTAG
AACCTTTATATACAGTCTTTAATAAAGAAACTGAAAATTTTTCTAATATT
TGGACAGAATCAAATGCTAGTTTTACTCTTTTTTATAATAGTTATAAGAA
TGATTTAATTAAATATAAAGATAAAAATGAAATGTTTCCTAAAAAGCCGA
TACCTGAAAACACAGTTCCTATCTCGATGATTCCTTGGATTGATTTTAGT
TCATTTAATTTAAATATTGGTAATAATAGTAGATTTTTATTGCCAATTAT
TACAATAGGTAAATTTTATAGTAAGGATGATAAGATCTATTTACCATTTC
CATTGCAAGTCCATCATGCAGTATGTGATGGTTACCATGTTTCATTATTT
ATGAATGAATTTCAAAATATAATTCGATAA
>catpUB112__ from Staphylococcus aureus plasmid pUB112 X02872
ATGACTTTTAATATTATCAAATTAGAAAATTGGGATAGAAAAGAATATTT
TGAACACTATTTTAACCAGCAAACTACGTATAGCATTACTAAAGAAATTG
ATATTACTTTGTTTAAAGATATGATAAAAAAGAAAGGATATGAAATTTAT
CCTTCTTTGATTTATGCAATTATGGAAGTTGTAAATAAAAATAAAGTGTT
TAGAACAGGAATTAATAGTGAGAATAAATTAGGCTATTGGGATAAGTTAA
ATCCTTTGTATACAGTTTTTAATAAGCAAACTGAAAAATTTACTAACATT
TGGACTGAATCTGATAACAACTTCACTTCTTTTTATAATAATTATAAAAA
TGACTTGTTTGAATATAAAGATAAAGAAGAAATGTTTCCTAAAAAACCGA
TACCTGAAAACACCATACCGATTTCAATGATTCCTTGGATTGATTTTAGT
TCATTTAATTTAAACATTGGTAACAATAGCAGCTTTTTATTGCCTATTAT
TACGATAGGTAAATTTTATAGTGAGAATAATAAAATTTATATACCAGTTG
CCTTACAGCTTCATCATGCTGTATGTGATGGTTACCATGCTTCATTATTT
ATAAATGAATTTCAAGATATAATTAATAAGGTAGATGATTGGATTTAG
>dfrA__ from Staphylococcus aureus plasmid pJE1 AF051916
ATGACATTATCAATAATTGTCGCTCACGATAAACAAAGAGTCATTGGGTA
CCAAAATCAATTACCTTGGCACTTACCAAATGATTTAAAGCATATTAAAC
AACTGACCACTGGGAATACACTTGTAATGGCACGGAAAACTTTTAATTCT
ATAGGGAAGCCATTGCCAAATAGACGTAACGTCGTACTCACTAACCAAGC
TTCATTTCACCATGAAGGGGTAGATGTTATAAACTCTCTTGATGAAATTA
AAGAGTTATCTGGTCATGTTTTTATATTTGGAGGACAAACGTTATACGAA
GCAATGATTGACCAGGTAGATGATATGTATATCACAGTAATAGATGGAAA
GTTTCAAGGAGACACATTCTTTCCACCATACACATTCGAAAACTGGGAAG
TCGAATCTTCAGTAGAAGGTCAACTAGATGAAAAAAATACTATACCGCAT
ACATTCTTACATTTAGTGCGTAGAAAAGGGAAATAG
>dfrG__ from Staphylococcus aureus CMRSA-3 CP029685             
ATGAAAGTTTCTTTGATTGCTGCGATGGATAAGAATAGAGTGATTGGCAA
AGAGAATGACATTCCTTGGAGGATTCCCAAGGACTGGGAATATGTTAAAA
ATACTACAAAGGGACATCCGATAATATTAGGTAGGAAGAACCTTGAATCA
ATCGGAAGAGCCTTACCTGACAGAAGAAATATTATTCTGACGAGAGATAA
GGGGTTTACCTTTAATGGTTGTGAAATTGTTCATTCAATAGAAGATGTTT
TTGAGTTATGTAAAAACGAAGAAGAAATTTTTATTTTCGGAGGAGAACAG
ATTTATAATTTGTTTTTCCCTTATGTTGAGAAAATGTACATCACAAAAAT
ACATCATGAATTCGAAGGAGATACTTTTTTTCCAGAAGTGAATTATGAGG
AATGGAATGAGGTATTTGCCCAAAAAGGGATAAAGAATGATAAAAATCCG
TATAACTACTATTTTCATGTATATGAAAGAAAAAACTTATTGAGTTAA
>ermC__ from Staphylococcus aureus plasmid pE194 V01278
ATGAACGAGAAAAATATAAAACACAGTCAAAACTTTATTACTTCAAAACA
TAATATAGATAAAATAATGACAAATATAAGATTAAATGAACATGATAATA
TCTTTGAAATCGGCTCAGGAAAAGGCCATTTTACCCTTGAATTAGTAAAG
AGGTGTAATTTCGTAACTGCCATTGAAATAGACCATAAATTATGCAAAAC
TACAGAAAATAAACTTGTTGATCACGATAATTTCCAAGTTTTAAACAAGG
ATATATTGCAGTTTAAATTTCCTAAAAACCAATCCTATAAAATATATGGT
AATATACCTTATAACATAAGTACGGATATAATACGCAAAATTGTTTTTGA
TAGTATAGCTAATGAGATTTATTTAATCGTGGAATACGGGTTTGCTAAAA
GATTATTAAATACAAAACGCTCATTGGCATTACTTTTAATGGCAGAAGTT
GATATTTCTATATTAAGTATGGTTCCAAGAGAATATTTTCATCCTAAACC
TAAAGTGAATAGCTCACTTATCAGATTAAGTAGAAAAAAATCAAGAATAT
CACACAAAGATAAACAAAAGTATAATTATTTCGTTATGAAATGGGTTAAC
AAAGAATACAAGAAAATATTTACAAAAAATCAATTTAACAATTCCTTAAA
ACATGCAGGAATTGACGATTTAAACAATATTAGCTTTGAACAATTCTTAT
CTCTTTTCAATAGCTATAAATTATTTAATAAGTAA
>ermY__ = ermGM from Staphylococcus aureus AB014481
ATGAACAAAAAAGATATAAAATTTAGTCAAAATTTTATTACTTCGAAACG
ACATATAAATAAAATAATGAGTAATTTAGAATTAAATAGAAATGATAATG
TTTTTGAAATTGGTTCAGGAAAAGGGCATTTCACACTAGAACTGGTTCAA
AAATGTAATTATGTAACAGTTATCGAGATAGATTCAAATTTATGTATTCA
AACACAAAATAAAGTTACAAATTACGATAACTTTCGAATTATAAATAAGG
ATATATTACAGTTTAAGTTCCCAAACAACAAAGCATATAAAATCTACGGT
AATATACCTTATTATATAAGTACGGATATAGTACGAAAAATTGTCTTTGA
AAGTGAAGCAACAGTTAGTTACTTAATAGTTGAAGAAGGATTTGCTAAAA
GGCTACTCAATACAAATCGTTCTCTAGCGTTACTTTTAATGACTGAAGTA
GATATATCCATATTAAGTAAAATCCCTAAAGAATACTTTCATCCAAAGCC
TAAAATTAATAGCTCTTTAATTATATTAAAAAGACACCCGTCAAAAATAT
CATACAAAGATAAAAAAATGTATAATAATTTTGTTATGAAATGGGTTAAC
CAAGAATACAGCAAACTATTTACCAAAAATCAGTTTAATAAAGCCTTAAA
TTATGCAAAAATAAAGGATTTAAAGAACATTAACTTCGAACAATTTTTAT
CAGTATTTAATAGCTATAAATTGTTTAATAACTAA
>ermA__ from Staphylococcus aureus Tn554 X03216
ATGAACCAGAAAAACCCTAAAGACACGCAAAATTTTATTACTTCTAAAAA
GCATGTAAAAGAAATATTGAATCACACGAATATCAGTAAACAAGACAACG
TAATAGAAATCGGATCAGGAAAAGGACATTTTACCAAAGAGCTAGTCAAA
ATGAGTCGATCAGTTACTGCTATAGAAATTGATGGAGGCTTATGTCAAGT
GACTAAAGAAGCGGTAAACCCCTCTGAGAATATAAAAGTGATTCAAACGG
ATATTCTAAAATTTTCCTTCCCAAAACATATAAACTATAAGATATATGGT
AATATTCCTTATAACATCAGTACGGATATTGTCAAAAGAATTACCTTTGA
AAGTCAGGCTAAATATAGCTATCTTATCGTTGAGAAGGGATTTGCGAAAA
GATTGCAAAATCTGCAACGAGCTTTGGGTTTACTATTAATGGTGGAGATG
GATATAAAAATGCTCAAAAAAGTACCACCACTATATTTTCATCCTAAGCC
AAGTGTAGACTCTGTATTGATTGTTCTTGAACGACATCAACCATTGATTT
CAAAGAAGGACTACAAAAAGTATCGATCTTTTGTTTATAAGTGGGTAAAC
CGTGAATATCGTGTTCTTTTCACTAAAAACCAATTCCGACAGGCTTTGAA
GCATGCAAATGTCACTAATATTAATAAACTATCGAAGGAACAATTTCTTT
CTATTTTCAATAGTTACAAATTGTTTCACTAA
>linA__ from Staphylococcus aureus pBMSa1 AY541446                
ATGAAAATTGATAATGTAACAGAAAAGGATTTATTTTATATTTTAGACTT
TTTTGAAAAGATGGAAGTAACCTATTGGTTAGATGGAGGTTGGGGCGTAG
ATGTATTAACTGGAAAACAGCAAAGAGAACACAGAGATATAGATATAGAT
TTTGACGCTCAACACACTCAAAAAGTTATACAGAAGTTAAAAGATATAGG
ATACAAAATAGAAGTTGATTGGATGCCTTCACGTATGGAACTTAAACATA
AAGAATATGGATATTTAGATATTCATCCCATAAATCTAAATGATGATGGT
TCAATTACTCAAGCAAACCCCGAAGGTGGCAATTACGTTTTTCAAAATGA
ATGGTTCTCAGAAACTAATTATAAAGGCCGAAAAATACCATGTATTTCAA
AAGAAGCTCAACTTCTTTTTCATTCTGGTTATGACTTAACAGAAAAAGAC
CATTTTGATATAAAAAATTTAAAATCAATAACTTAA
>lmrB__ from Staphylococcus aureus CFSAN018749 CP028190             
TTGAGGAATGTATATGCCTTTAATATAGATTTGAAACAACGGAACCGTGT
TATAGCTGTCGTAATGATTGGTGCTTTTGTTGGTGTGCTGAATCAAACTT
TGATGACTACGATACTTCCAGAAATTATGAAAGATTTTACGGTATCAAGT
AGTACAGCACAATGGCTCACGACAATTTTTATGCTAGTCAATGGGATTAT
GATTCCTATCACAGCATTTTTAATTGAACGTTTTACATTACGTTCTTTAT
TTTTTAATGCAACATGCTTTTTAATGATTGGTTCATTTATTTGTATGCTA
GGAATCAATTTTCCAATGTTATTATTAGGACGTAGTATTCAAGCCTTAGG
TGCTGGTATACTGATGCCACTCACACAGACACTCCTTTTCATTATGTTTC
CACCTGAAAAACGTGGAATGGCAATGGGAATGTTCGGTCTTGTAATAGGT
TTTGCACCCGCGATTGGACCAACTGCAGCTGGTTGGTTCGTCAATATTTT
CGATTGGCGCTATCTGTTCCTAGTCGTATTACTAATAGGTATGATTGATT
TTGTATTCGGGTATCTATCATTGCCAAATATAACGGAACTAAGTAAACCA
AACTTAGACAAACTATCCGTTATTTTATCGACGGTTAGCTTTGGTGGCTT
ACTATATGGTTTTAGTACAGCAGGAAACTTAGGTTGGTCACATCCAATGG
TTTATATAACTATTATTGCTGCCATAGTTATATTAACGGTATTTATTTTC
CGACAATTAAAACTGGAATCGCCATTGTTAGAGTTTAGAGTATTTAAATA
TAACGACTTTTCAGTGGCAATGATTTTAATTGTACTAATGTTCATGTTAT
TTATAGGGAATTTAACAATCTTACCAATTTATATGCAAACGATGATGAAA
TGGTCCCCGTTAGAGTCAGGACTTATTTTATTACCTGGTGGGTTAATTAT
GGGACTGTTATCGCCTGTCACTGGTAAATTATTCGATAAAATTGGTGGAC
GTATCTTGAGTATTATGGGGATGCTAACGATTATGATTGGTGCATTATTA
ATGGCTCAATTTAGTCAAAATACAACACAACTATATGTGATTATTTCATT
TTCAGTTACCATGTTAGGTAATGCTATGATCATGACGCCAATGACAACTC
AAGCTTTAAATGCTTTGCCACGTCAATACATTGCACATGGTACAGCCATG
AATAATACGATTAGACAAGTGTCAGCTGCAATAGGTACTGGTATCTTGGT
CACATTGATGACAGGATTAGGAAAAACCTCTTCATTAAGTGGTAGTCAAG
GACTTATTCATGGTCTAGATATTACATTCTATGTCGTCGCATTGATTGCC
TTTATAGGTACTATCATTGCATTCTTTATTCGCAAACATTAA
>mecC__ from Staphylococcus aureus LGA251 complete FR821779
TTACTGATCTATATCAAATTGAGTTTTTCCATTATCATACAAATCATCAT
AAACTTTTCCAGATATAGTAGCATTATAGCTGGCCATCCCTTTATTTTGA
ACGTCTTTAACATTAATCGCCATTAACATATTAGGATTATTTTTATTATA
TGAAACAAACCAACCTATTTGTCTTCCAGTTTCCCCTTGATTCATTTTTA
ATTCTGCTGTGCCAGATTTACCAATAATTCGGGCATAATTTTTGTATATA
TCATCCCTATGTGTTTTATTAACTACACGTTCCATACCATTAGTTAATAT
ATCTATGTCTTTTTTAGGTATAATATCTTTTTTCCATATTTGAGATTTTG
TTTTACGTAAAACATGAGGATTTTGTATATTTCCGTTATTTTCTAAAGCA
CTGTATATTGATAAAATTTGTATAGGGTTTACTAGTATCTCGCCTTGGCC
ATATCCTGAATCTGCTAATAATATTTCATTTTTTAAATTACTATTTGAGA
TTTGTGCTTTATAAAAGGGATAATCACTCGGGATATTTTCACCGATTCCC
AAATCTTGCATACCTTGCTCAAATTTTTTGGCTCCTAATGCTAATGCAAT
GCGGGCAAAAAATATGTTGTCTGATGATTCTATTGCTTGCTTTAAATCGA
TATTGCCGTCTACTACTTTAAATCTTGTGATATTATAATTCCCCCATGAT
GCATCTTTTTGCCAACCCTTACCATAAATATCAAAATTAGTATTTTTGTC
TAGTTTATTTTCTTTTAAGGCTATAATAGATGTTAATATTTTTTGGGTTG
AACCTGGTGATGTAGTGATTTGAAATTTGTTGAGCAAAGGCTCTTTTTTA
TTGTTAGTTAATTTACGGTAGTCATTATTGCTTAATCCATTCATGAATGG
ATAAACATCGTACGATGGGGTACTTACCAAAGCTAAAATTTCTCCAGTTT
TTGGTTGTAATGCTGTACCAGATCCATCGTCATTTTTCATATGTTTATAA
ATACTTTCTTGTACTCTAGCATCTATAGTTAAATGAAGATCTTTTCCGTT
TTCAGCCTTTTTCTCCAATAATGTGTCTAAAGGTTTATTGTCATAAGTAT
TTGCAATGGATACCTTAAAACCATCAGTGTTTTGCAATTGTTTATCATAG
AGGCGTTCTAAGCCTTTTTTTCCAATAACAGTATTTTTGCTATAGTTTCT
AAATTGCTTACTTTTTAACTCGTCAGAATTAATTGGACCCACATAACCTA
AAAGGTGTACTGTTGCTTCGTTCAATGGATAAACACGGCTTTTTATAGTG
TTTATTTGTAAATTGTATGATTTAATTAATTTGTCTATATATTCATCTTG
TTTATTTATCTTTTTAATTGGTACAAATGAATCTGGCTGAACCCATTTTT
GATTAACTTTATTGGTTATAGCTTTTGTATCAATTTGTAAGTCACGAGCA
ATATCATCATATTTTTCTTTGGGTGTTTTGTTAGGGACAATACCGATTTC
ATATGTATTTCCAGTTTTAGCTAATTCTATACCATTTCTATCTTTTATTT
TGCCTCGCTCTGATTTTAATGTTTCTATATTAATTTTCTGTCCATTTTTC
AAACCAGGTACTATTACGTCTGGTCTCCAATCTAATTTCCAATGCTTATC
TTCATAAATAAAGTTTAATTGTGTATTACGTCGTATAGTTCCATATTTTG
TATATATGTTATATTTAACATCAACTTGCTTTTTATCTTTTCCAGTTTTT
TTAATTTCATGATTAGTAATTTTTAAGTTATTGACACTTAAATCTTTGTA
AATTTTTTTATTCCTATCTACAATTTCTTCTTCTCCATATGCCAGTTTAG
ATTTTTCTGAACTATTTTTATATACTTCGTTATAGTTTCCTTTTTCAATA
GAACTAATTGTTTTCTCAATATCGTCATCTTTGAATAACCAAGTTATTAT
AATCATAATTAGTAAAAGAACTAGCACACTAATATAAATTTTTTTCAT
>mepA__ from Staphylococcus aureus CMRSA-3 CP029685
ATGAAAGACGAACAATTATATTATTTTGAGAAATCGCCAGTATTTAAAGC
GATGATGCATTTCTCATTGCCAATGATGATAGGGACTTTATTAAGCGTTA
TTTATGGCATATTAAATATTTACTTTATAGGATTTTTAGAAGATAGCCAC
ATGATTTCTGCTATCTCTCTAACACTGCCAGTATTTGCTATCTTAATGGG
GTTAGGTAATTTATTTGGCGTTGGTGCAGGAACTTATATTTCACGTTTAT
TAGGTGCGAAAGACTATAGTAAGAGTAAATTTGTAAGTAGTTTCTCTATT
TATGGTGGTATTGCACTAGGACTTATCGTGATTTTAGTTACTTTACCATT
CAGTGATCAAATCGCAGCAATTTTAGGGGCGAGAGGTGAAACGTTAGCTT
TAACAAGTAATTATTTGAAAGTAATGTTTTTAAGTGCACCTTTTGTAATT
TTGTTCTTCATATTAGAACAATTTGCACGTGCAATTGGGGCACCAATGGT
TTCTATGATTGGTATGTTAGCTAGTGTAGGCTTAAATATTATTTTAGATC
CAATTTTAATTTTTGGTTTTGATTTAAACGTTGTTGGTGCAGCTTTGGGT
ACTGCAATCAGTAATGTTGCTGCTGCTCTGTTCTTTATCATTTATTTTAT
GAAAAATAGTGACGTTGTGTCAGTTAATATTAAACTTGCGAAACCTAATA
AAGAAATGCTTTCTGAAATCTTTAAAATCGGTATTCCTGCATTTTTAATG
AGTATCTTAATGGGATTCACAGGATTAGTTTTAAATTTATTTTTAGCACA
TTATGGAAACTTCGCGATTGCAAGTTATGGTATCTCATTTAGACTTGTGC
AATTTCCAGAACTTATTATCATGGGATTATGTGAAGGTGTTGTACCACTA
ATTGCATATAACTTTATGGCAAATAAAGGCCGTATGAAAGACGTTATCAA
AGCAGTTATCATGTCTATCGGCGTTATCTTTGTTGTATGTATGAGTGCTG
TATTTACAATTGGACATCATATGGTCGGACTATTTACTACTGATCAAGCC
ATTGTTGAGATGGCGACATTTATTTTGAAAGTAACAATGGCATCATTATT
ATTAAATGGTATAGGTTTCTTGTTTACTGGTATGCTTCAAGCGACTGGGC
AAGGTCGTGGTGCTACAATTATGGCCATTTTACAAGGTGCAATTATCATT
CCAGTATTATTTATTATGAATGCTTTGTTTGGACTAACAGGTGTCATTTG
GTCATTATTAATTGCTGAGTCACTTTGTGCTTTAGCAGCAATGTTAATCG
TCTATTTATTACGTGATCGTTTGACAGTTGATACATCTGAATTAATAGAA
GGTTAA
>mphC__ = mphBM feature from Staphylococcus aureus plasmid pSR1 AF167161
ATGACTCGACATAATGAAATTATTAAATGTGCAGAAAAATATCAATTACA
CATCCAACCTCAAACAATCTCATTGAATGAATCGGGACTTGATTTTCAAG
TTGCATTTGGAAAAGATAAACATGGAGTAGAATGGGTTTTGAGACTACCA
AGAAGACCTGACGTTTATAAACGAACAAAACCCGAAAAACAAACGGTAGA
CTTCTTACAGAAGAATGTTTCATTTGAAATACCGAAGTGGAAAGTACATG
CAAAAGACCTTATTGCTTACCCAAAACTTACAGGTAAACCCGCAGCCACA
ATAGATCCAGAAATACAAAATTATGTATGGGAAATTGAACACAAACCATT
ACCAGAAAACTTTATTAACACATTAGCTGAAACACTCGTAGATTTACACA
ACATACCAGAAGAAAACATTAACGTTCAGCATATAAATATCAAAACCATA
CAAGAAATAAAAAATGACTTTCAAAGAAGAATGAATAAAGTTAAAGAAAC
TTATGGCGTATCAGATGAATTATGGAACAGATGGAAACAATGGTTAGAAA
ACGACGAACTATGGCCTCGACATGCGACCATGATACATGGGGACTTACAT
CCAGGACATATAATGGTAGATAACCAAGCAAACGTCACAGGTCTCATAGA
CTGGACTGAAGCAACCCACTCCGACCCATCAATGGACTTTATAGGACACC
ATCGTGTATTCGACGACGAAGGATTAGAGCAACTTATAACAGCATACGGT
AAAGCTGGAGGTGAAATATGGCCACGAATGAAAGAGCATATAATAGAACT
CAATGCAGTATTCCCAATGTTTATCGCTGAGTTTGCTATGGAATCAGGAG
AATCGGCGTATGAAACGATGGCATTGAAAGAGTTAGGTATGAAAGAGTAG
>msrSA__ from Staphylococcus aureus plasmid pEP2104 AB016613
ATGGAACAATATACAATTAAATTTAACCAAATCAATCATAAATTGACAGA
TTTACGATCACTTAACATCGATCATCTTTATGCTTACCAATTTGAAAAAA
TAGCACTTATTGGGGGTAATGGTACTGGCAAAACCACATTACTAAATATG
ATTGCTCAAAAAACAAAACCAGAATCTGGAACAGTTGAAACGAATGGCGA
AATTCAATATTTTGAACAGCTTAACATGGATGTGGAAAATGATTTTAACA
CGTTAGACGGTAGTTTAATGAGTGAACTCCATATACCTATGCATACAACC
GACAGTATGAGTGGTGGTGAAAAAGCAAAATATAAATTAGCTAATGTCAT
ATCAAATTATAGTCCGATATTACTTTTAGATGAACCTACAAATCACTTGG
ATAAAATTGGTAAAGATTATCTGAATAATATTTTAAAATATTACTATGGT
ACTTTAATTATAGTAAGTCACGATAGAGCACTTATAGACCAAATTGCTGA
CACAATTTGGGATATACAAGAAGATGGCACAATAAGAGTGTTTAAAGGTA
ATTACACACAGTATCAAAATCAATATGAACAAGAACAGTTAGAACAACAA
CGTAAATATGAACAGTATATAAGTGAAAAACAAAGATTGTCCCAAGCCAG
TAAAGCTAAACGAAATCAAGCGCAACAAATGGCACAAGCATCATCAAAAC
AAAAAAATAAAAGTATAGCACCAGATCGTTTAAGTGCATCAAAACAAAAA
GGCACGGTTGAGAAGGCTGCTCAAAAACAAGCTAAGCATATTGAAAAAAG
AATGGAACATTTGGAAGAAGTTGAAAAACCACAAAGTTATCATGAATTCA
ATTTTCCACAAAATAAAATTTATGATATCCATAATAATTATCCAATCATT
GCACAAAATCTAACATTGGTTAAAGGAAGTCAAAAACTGCTAACACAAGT
ACGATTCCAAATACCATATGGCAAAAATATAGCGCTCGTAGGTGCAAATG
GTGTAGGTAAGACAACTTTACTTGAAGCTATTTACCACCAAATAGAGGGA
ATTGATTGTTCTCCTAAAGTGCAAATGGCATACTATCGTCAACTTGCTTA
TGAAGACATGCGTGACGTTTCATTATTGCAATATTTAATGGATGAAACGG
ATTCATCAGAATCATTCAGTAGAGCTATTTTAAATAACTTGGGTTTAAAT
GAAGCACTTGAGCGTTCTTGTAATGTTTTGAGTGGTGGGGAAAGAACGAA
ATTATCGTTAGCAGTATTATTTTCAACGAAAGCGAATATGTTAATTTTGG
ATGAACCAACTAATTTTTTAGATATTAAAACATTAGAAGCATTAGAAATG
TTTATGAATAAATATCCTGGAATCATTTTGTTTACATCACATGATACAAG
GTTTGTTAAACATGTATCAGATAAAAAATGGGAATTAACAGGACAATCTA
TTCATGATATAACTTAA
>norA __ from Staphylococcus aureus N315 BA000018 
ATGAATAAACAGATTTTTGTCTTATATTTTAATATTTTCTTGATTTTTTTAGGTATCGGT
TTAGTAATACCAGTCTTGCCTGTTTATTTAAAAGATTTGGGATTAACTGGTAGTGATTTA
GGATTACTAGTTGCTGCTTTTGCGTTATCTCAAATGATTATATCGCCGTTTGGTGGTACG
CTAGCTGACAAATTAGGGAAGAAATTAATTATATGTATAGGATTAATTTTGTTTTCAGTG
TCAGAATTTATGTTTGCAGTTGGCCACAATTTTTCGGTATTGATGTTATCGAGAGTGATT
GGTGGTATGAGTGCTGGTATGGTAATGCCTGGTGTGACAGGTTTAATAGCTGACATTTCA
CCAAGCCATCAAAAAGCAAAAAACTTTGGCTACATGTCAGCGATTATCAATTCTGGATTC
ATTTTAGGACCAGGGATTGGTGGATTTATGGCAGAAGTTTCACATCGTATGCCATTTTAC
TTTGCAGGAGCATTAGGTATTCTAGCATTTATAATGTCAATTGTATTGATTCACGATCCG
AAAAAGTCTACGACAAGTGGTTTCCAAAAGTTAGAGCCACAATTGCTAACGAAAATTAAC
TGGAAAGTGTTTATTACACCAGTTATTTTAACACTTGTATTATCGTTTGGTTTATCTGCA
TTTGAAACATTGTATTCACTATACACAGCTGACAAGGTAAATTATTCACCTAAAGATATT
TCGATTGCTATTACGGGTGGCGGTATATTTGGGGCACTTTTCCAAATCTATTTCTTCGAT
AAATTTATGAAGTATTTCTCAGAGTTAACATTTATAGCTTGGTCATTATTATATTCAGTT
GTTGTCTTAATATTATTAGTTTTTGCTAATGGCTATTGGTCAATAATGTTAATCAGTTTT
GTTGTCTTCATAGGTTTTGATATGATACGACCAGCCATTACAAATTATTTTTCTAATATT
GCTGGAGAAAGGCAAGGCTTTGCAGGCGGATTGAACTCGACATTCACTAGTATGGGTAAT
TTCATAGGTCCTTTAATCGCAGGTGCGTTATTTGATGTACACATTGAAGCACCAATTTAT
ATGGCTATAGGTGTTTCATTAGCAGGTGTTGTTATTGTTTTAATTGAAAAGCAACATAGA
GCAAAATTGAAAGAACAAAATATGTAG
>norB__ from Staphylococcus aureus N315 BA000018 
ATGGAAAAGCCGTCAAGAGAGGCATTTGAAGGCAATAATAAGTTGTTAAT
AGGAATTGTTTTAAGTGTAATAACGTTTTGGCTATTTGCACAATCATTGG
TTAATGTTGTACCAATACTTGAAGATAGTTTCAATACAGATATTGGAACG
GTTAATATCGCCGTTAGTATAACTGCTTTATTTTCAGGAATGTTTGTTGT
AGGAGCAGGTGGTCTTGCTGATAAATATGGCAGAATTAAACTCACGAACA
TTGGTATTATCTTAAATATATTGGGTTCATTATTAATCATTATTTCAAAT
ATTCCTTTATTACTTATTATAGGAAGATTAATTCAAGGACTTTCAGCAGC
ATGTATTATGCCTGCAACTTTGTCTATTATTAAGTCATATTACATTGGGA
AAGATAGACAACGCGCTTTAAGTTATTGGTCAATTGGCTCATGGGGCGGC
TCTGGTGTTTGTTCATTTTTTGGAGGTGCAGTTGCAACACTTTTAGGTTG
GCGTTGGATTTTCATCCTATCAATTATAATTTCATTAATTGCGCTGTTTC
TTATTAAAGGCACACCTGAAACTAAATCTAAATCGATTTCTCTAAATAAA
TTTGACATTAAAGGTCTGGTTCTTTTAGTCATTATGCTCCTCACTTTAAA
TATTTTAATTACTAAAGGATCAGAATTAGGTGTAACCTCACTTCTTTTTA
TCACTTTATTAGCAATTGCAATTGGATCTTTTAGTTTATTTATAGTTCTT
GAAAAGCGTGCTACAAATCCTTTAATCGATTTTAAATTATTTAAAAATAA
AGCTTATACAGGTGCAACAGCTTCAAACTTTTTGTTAAATGGTGTTGCGG
GAACATTAATAGTAGCCAACACATTTGTTCAAAGAGGTTTAGGATATTCC
TCATTGCAAGCAGGAAGTTTATCAATCACTTATTTAGTAATGGTACTAAT
TATGATTCGTGTTGGTGAAAAGTTACTTCAAACACTCGGATGCAAGAAAC
CAATGTTAATTGGAACAGGAGTTCTTATTGTCGGAGAATGTCTCATTTCA
TTAACTTTCTTGCCAGAAATATTGTATGTCATTTGTTGTATTATAGGTTA
TTTATTCTTTGGTTTAGGACTAGGAATATATGCTACACCATCAACAGATA
CAGCAATTGCAAATGCACCGTTAGAAAAAGTAGGAGTTGCTGCAGGTATC
TATAAAATGGCTTCTGCATTAGGTGGAGCATTTGGCGTCGCATTGAGTGG
TGCAGTTTATGCAATCGTATCAAATATGACAAACATTTATACTGGTGCAA
TGATTGCATTATGGTTAAACGCAGGTATGGGAATATTATCATTCGTTATC
ATTTTGTTACTTGTGCCTAAACAAAACGACACTCAATTATGA
>norC__ from Staphylococcus aureus N315 BA000018 
ATGAATGAAACGTATCGCGGGGGCAACAAGTTAATCTTAGGTATTGTATTAGGTGTTATT
ACATTTTGGTTGTTTGCACAATCACTTGTAAATGTTGTACCAAATTTACAACAAAGTTTT
GGTGCAGACATGGGGACAATTAGTATAGCGGTCAGTCTAACTGCACTATTTTCAGGTATG
TTTGTCGTTGGAGCAGGTGGTCTAGCAGATAAAATTGGGCGCGTGAAAATGACGAATATC
GGTTTATTGTTAAGTATTATTGGTTCAGCATTAATTATTATTACGAATTTACCGGCATTA
TTAATTTTAGGTCGTGTTATACAAGGTGTATCAGCAGCGTGTATTATGCCTTCCACATTG
GCCATTATGAAAACTTATTATCAGGGTGCTGAACGTCAGCGTGCCTTAAGTTATTGGTCT
ATCGGTTCTTGGGGTGGCAGTGGTATCTGTTCACTCTTCGGTGGTGCAGTTGCGACAACT
ATGGGTTGGAGATGGATTTTCATCTTCTCAATTATCGTTGCCGTACTTTCAATGTTACTC
ATCAAAGGGACGCCTGAAACGAAATCAGAAATTACCAATACACATAAATTTGACGTTGCA
GGGCTAATTGTTCTAGTAGTTATGTTGCTAAGTTTAAACGTTGTCATTACTAAAGGTGCA
GCACTTGGTTACACATCATTATGGTTCTTTGGTTTGATTGCAATCGTAATTGTAGCATTC
TTTATTTTCTTAAATGTTGAGAAAAAAGTAGATAATCCACTTATTGATTTTAAATTATTT
GAAAATAAACCATATACAGGTGCAACGATTTCGAACTTCTTATTAAACGGTGTTGCAGGT
ACATTAATTGTAGCGAATACATTCGTGCAACAAGGTTTAGGTTATACAGCATTGCAGGCA
GGATACTTATCAATTACTTATTTAATCATGGTGTTATTGATGATTCGAGTTGGTGAAAAA
TTATTACAAAAAATGGGTTCTAAGCGACCAATGTTATTAGGTACATTCATTGTGGTCATT
GGTATTGCACTTATTTCATTAGTATTCTTACCAGGCATATTTTATGTTATCAGTTGTGTC
GTAGGATATTTATGTTTCGGACTAGGCTTAGGTATTTATGCAACACCTTCTACAGATACA
GCTATTTCGAATGCACCGTTAGATAAAGTTGGCGTTGCTTCAGGTATTTATAAAATGGCT
TCATCACTTGGTGGCGCATTCGGTGTCGCAATTAGTGGTGCTGTATATGTTGGTGCAGTT
GCTGCAACGAGCATTCATACAGGTGCGATGATTGCACTTTGGGTTAACGTATTAATGGGA
ATCATGGCATTTATCGCAATTTTATTCGCGATTCCTAATGATGATAAACGTGTCAAAGAT
GCGAAATAA
>norC__ from Staphylococcus aureus FDAARGOS_504 CP033865
ATGAATGAAACGTATCGCGGGGGCAACAAGTTAATCTTAGGTATTGTATT
AGGTGTTATTACATTTTGGTTGTTTGCACAATCACTTGTAAATGTTGTGC
CAAATTTACAACAAAGTTTTGGTGCAGACATGGGAACAATTAGTATTGCG
GTAAGTCTAACCGCACTATTTTCAGGCATGTTTGTTGTTGGAGCAGGCGG
CCTAGCAGATAAAATTGGACGCGTGAAAATGACAAATATCGGCTTATTAT
TAAGTATTATTGGTTCAGCATTAATTATTATTACAAATTTACCAGCATTG
CTAATTTTAGGCCGTATTATACAAGGCGTATCAGCAGCGTGTATTATGCC
TTCCACATTGGCCATTATGAAAACTTATTATGAGGGTGCTGAACGTCAGC
GTGCCTTAAGCTATTGGTCTATCGGTTCTTGGGGTGGAAGTGGTATCTGT
TCACTCTTCGGTGGGGCAGTTGCGACAACTATGGGTTGGAGATGGATTTT
CATCTTCTCAATCATCGTTGCCGTACTTTCAATGTTACTCATCAAAGGGA
CGCCTGAAACGAAATCAGAAGTTACCAATACACATAAATTTGACGTTGCA
GGTCTAATTGTTCTAGTAGTTATGTTATTAAGTTTAAACGTTGTCATTAC
TAAAGGTGCAGCACTTGGTTATACATCATTATGGTTCTTTGGTTTGATTG
CAATCGTAATTGTAGCATTCTTTATTTTCTTAAATGTTGAGAAAAAAGTA
GATAATCCGCTTATTGATTTTAAATTATTTGAAAATAAACCATATACAGG
TGCAACGATTTCGAACTTCTTATTAAACGGTGTTGCAGGTACATTAATTG
TAGCGAATACATTCGTACAACAAGGTTTAGGTTATACAGCATTGCAGGCA
GGATACTTATCAATCACTTATTTAATCATGGTGTTATTGATGATTAGAGT
TGGTGAAAAATTATTACAAAAAATGGGTTCTAAGCGACCAATGTTATTAG
GTACATTCATTGTGATCATTGGTATTGCACTTATTTCATTAGTATTCTTA
CCAGGCATATTTTATGTTATCAGTTGTGTCGTAGGATATTTATGTTTTGG
ACTAGGCTTAGGTATTTATGCAACACCTTCTACAGATACAGCTATTTCAA
ATGCACCGTTAGATAAAGTTGGCGTTGCTTCAGGTATTTATAAAATGGCT
TCATCACTTGGTGGTGCATTCGGTGTCGCAATTAGTGGTGCAGTATATGC
CGGTGCAGTTGCTGCAACGAGCATTCATACAGGTGCGATGATTGCACTTT
GGGTTAACGTATTAATGGGAATCATGGCATTTATCGCAATTTTATTTGCG
ATTCCTAATGATGATAAACGTGTCAAAGATGCGAAATAA
>norG__ from Staphylococcus aureus N315 BA000018
ATGAAGATACCTCCACAGAGGCAGTTGGCGATACAATACAACGTAAATAG
AGTGACGATTATTAAAAGTATTGAGTTATTAGAGGCTGAAGGATTTATCT
ATACTAAAGTGGGGAGTGGAACATATGTTAATGACTATTTGAATGAAGCA
CATATTACAAATAAGTGGTCTGAAATGATGTTATGGTCCTCTCAACAAAG
AAGTCAGTATACGGTGCAATTAATTAATAAAATTGAGACAGATGATTCGT
ATATACATATAAGTAAAGGTGAATTGGGTATATCGTTAATGCCACATATT
CAATTGAAAAAAGCCATGTCTAATACAGCCAGTCATATTGAAGACTTATC
TTTTGGTTATAATAATGGCTATGGTTATATCAAGTTAAGAGATATTATCG
TTGAACGAATGTCAAAGCAAGGTATAAATGTAGGTAGAGAAAATGTAATG
ATCACTTCAGGCGCTTTACATGCCATTCAACTTTTATCTATTGGGTTTTT
AGGTCAAGATGCCATAATAATTTCGAATACACCATCATATATTCACTCTA
CAAATGTTTTTGAGCAATTGAATTTTAGACATATTGATGTTCCTTATAAT
CAAATTAATGAAATTAATACCATCATTGATAGATTTATTAATTTTAAAAA
TAAAGCGATTTATATAGAACCTAGGTTTAATAACCCGACAGGTCGTTCTT
TAACGAATGAGCAAAAGAAAAATATAATTACTTATAGCGAAAGACATAAT
ATTCCTATCATTGAAGATGATATCTTTAGAGATATTTTCTTTAGCGATCC
AACTCCTGCTATCAAAACTTATGATAAATTGGGAAAAGTTATACATATAA
GCAGTTTTTCAAAAACGATTGCACCAGCAATAAGAATAGGTTGGATTGTT
GCTTCTGAAAAAATAATAGAGCAATTGGCAGATGTAAGAATGCAAATTGA
CTATGGATCCAGTATTTTGTCACAAATGGTTGTATATGAGATGTTGAAAA
ATAAGTCTTATGATAAACACTTAGTAAAGTTAAGGTATGTTTTAAAAGAT
AAACGAGACTTTATGTTAAACATCCTCAATAATTTATTTAAGGATATAGC
ACATTGGGAGGTTCCAAGTGGAGGTTATTTTGTATGGTTAGTCTTTAAAA
TAGATATAGATATTAAATATTTATTTTACGAATTGTTAAGTAAAGAAAAA
ATATTAATCAATCCGGGTTACATTTATGGCAGTAAAGAAAAGAGTATAAG
GCTATCTTTTGCCTTTGAATCAAATGAAAATATTAAGCATGCGCTCTATA
AAATTTATACATATGTGAAAAAGGTTTAA
>pbp4__ from Staphylococcus aureus COL CP000046
ATGAAAAATTTAATATCTATTATCATCATTTTATGTTTAACATTAAGTAT
TATGACACCATATGCACAAGCTACTAACAGTGACGTAACCCCTGTACAAG
CAGCAAATCAATATGGTTATGCAGGTTTGTCGGCTGCATACGAACCGACG
AGTGCTGTTAATGTAAGTCAAACTGGACAATTACTGTATCAATACAATAT
CGATACTAAGTGGAATCCAGCGTCTATGACTAAATTAATGACAATGTACT
TAACATTGGAAGCTGTAAATAAGGGGCAGCTTTCACTTGATGACACAGTC
ACAATGACGAACAAAGAATATATTATGTCTACACTACCTGAGTTGAGTAA
TACGAAACTATATCCTGGACAAGTATGGACAATCGCAGACCTATTACAAA
TTACAGTATCTAATTCTAGTAATGCCGCGGCATTAATTTTAGCTAAGAAG
GTTTCAAAAAACACCAGCGATTTCGTTGATTTAATGAATAACAAAGCTAA
AGCTATCGGAATGAAAAATACACATTTCGTCAATCCAACGGGTGCTGAAA
ATTCAAGATTACGTACATTTGCACCAACAAAGTATAAAGACCAAGAACGT
ACTGTAACGACTGCTAGAGACTATGCCATTTTAGATTTACACGTGATTAA
AGAGACACCTAAAATATTAGACTTTACAAAGCAGTTAGCACCAACAACGC
ATGCAGTTACGTATTACACATTCAACTTTTCATTGGAAGGTGCAAAAATG
AGTTTGCCGGGTACAGATGGTTTAAAAACTGGATCAAGTGATACAGCAAA
TTACAACCATACGATTACTACCAAACGAGGTAAATTTAGAATTAATCAAG
TTATCATGGGTGCAGGAGACTATAAAAACCTTGGTGGCGAGAAGCAACGT
AATATGATGGGGAATGCATTAATGGAACGCTCATTTGATCAGTATAAATA
TGTAAAAATATTGTCTAAAGGTGAGCAAAGGATAAATGGTAAGAAATATT
ATGTTGAAAATGATCTTTACGATGTTTTACCAAGTGATTTTAGTAAAAAA
GATTATAAACTTGTAGTCGAAGATGGTAAAGTACACGCGGACTATCCAAG
AGAATTTATTAATAAAGATTATGGACCTCCAACTGTAGAAGTTCATCAGC
CAATTATTCAAAAGGCAAATACTGTTGCTAAAAGTATGTGGGAAGAACAT
CCATTATTCACTATCATTGGTGGTACATGCCTTGTCGCTGGATTAGCACT
TATTGTTCATATGATAATCAATCGTTTATTTAGAAAAAGAAAATAA
>pbp4(SE)__ from Staphylococcus epidermidis ATCC 12228 CP043845
ATGTTGATATCTTTATTTTGTTGTAGTTTTTTCACAAATACTACATATGC
TTTGACTCCTGTTGAAATCACTAATAATTCAAAAGCACAACTTGATGAAG
GATTGAACCCTAGAGGAGCAGTCGTGACAACAACGAATGGACAAATATTA
TATAAGTATCATAAGGATAAGAAAGTTGATCCTGCATCAACAACAAAGTT
GATGACAATGCTAGTTATATATGACGACATTAATCATAGTAAAGTGAGCT
TAAAAGACAAGGTTAAAATATCTGAGAGATATCAAAAAATGTCACAATTA
CCTAATTTAACTACCTTTCCATTAAAAAAAGGGCAAACATATACGATTGA
ACAGTTACTAAAACAAGCTGCCTTAAATTCTAGTAATGCAGCAACGCTAG
TATTAGCAGAACATATAGATGGAGATATTTCAAAATTCACTGATAGAATG
AACCGTGAAGCGCAATTATTAGGTATGAATCAAACGCACTTTACTAATCC
CAGTGGTGCCAACAATAAAATTATAAAACCCTATGAACCCAAAAAATATA
AGGATGAAACTAGCTCATATACGACAGCAAATGATATGGCTATTTTAACA
AATCACTTATTACGCAAGTATCCTAATATTTTAAAAATGACTCAATTGGA
AACAGATACTCAATACAATCAACAATTACATAACACGAATTTATCACTGC
CTCATCAATCACTCGGCATGAAAAATGTGGATGGATTGAAAACGGGGACA
AGCAAAGAAGGATATAATTTAGCATTAACCGCTAAAAAAGATCAATTAAG
AGTGAATACAAATTTATTTAATATCCAGCCATATCCTAGTGAAAAAGCTA
AATTTGCACGCCACAAGGTTGCTAACGCACTCACCCAAAACGCATTTAAA
AATTATACGTATCGCAAAGTGATATCGAAAGGTGCACATCAAATTGATGG
TAAAACTTACAACGTGAAAGAAGACTTATATGATGTAGTACCTAAGGATA
ACAGTAAATATGAATTAAAAATATCGGAAAAAAACCAACTATCAGTTAAA
TACAATCGACAATTTACTAAAGGGGAGCATATTCCTAGCGTTAAAGTAGA
ACCAAAGTTTAACTTCTTGTCTGTATTATTTCAAATCACTTTAGCAATTG
TCGGTATAATATTGGTTTCTGTCATTGTTATTATAGCGATCAAAGTGTAC
ATAAAAAAATATAGTAAAAATTAA
>qacA__ from Staphylococcus aureus Mu50 plasmid VRSAp NC_002774
ATGATTTCATTTTTTACAAAAACTACTGATATGATGACATCAAAAAAAAG
ATGGACTGCACTAGTAGTATTAGCTGTTAGTTTGTTTGTTGTTACAATGG
ATATGACAATATTAATTATGGCTTTACCGGAATTAGTAAGAGAGTTAGAG
CCTTCTGGTACCCAACAGTTATGGATAGTTGATATATACTCTCTTGTTTT
AGCTGGCTTTATAATTCCATTGAGTGCCTTTGCTGATAAATGGGGAAGAA
AAAAAGCATTATTAACTGGATTTGCTTTATTTGGCCTCGTTTCATTAGCT
ATATTTTTCGCAGAAAGTGCAGAGTTCGTAATAGCTATTCGATTTTTACT
TGGTATTGCAGGTGCTTTAATAATGCCAACTACTCTTTCAATGATAAGAG
TAATTTTTGAAAACCCTAAAGAAAGGGCCACTGCATTAGCTGTATGGTCA
ATCGCTTCATCGATAGGTGCTGTTTTTGGACCAATTATCGGAGGAGCTTT
ACTTGAGCAATTTTCATGGCACTCGGCATTTTTAATTAATGTACCGTTTG
CGATAATAGCAGTTGTAGCAGGTTTATTTTTATTACCAGAGTCTAAGTTA
TCAAAAGAAAAGTCTCACTCGTGGGATATTCCTTCTACAATTTTATCAAT
TGCAGGCATGATTGGACTGGTATGGAGTATCAAAGAATTTTCAAAAGAAG
GACTAGCAGATATTATTCCATGGGTTGTAATAGTATTAGCAATTACCATG
ATAGTGATATTTGTTAAACGTAATTTATCAAGTTCTGATCCAATGTTAGA
CGTAAGACTTTTTAAAAAGAGATCATTTTCAGCTGGTACAATTGCTGCAT
TTATGACAATGTTTGCAATGGCATCTGTTTTGTTATTAGCTTCACAATGG
TTACAGGTTGTGGAAGAACTTTCTCCTTTTAAAGCTGGCTTATACCTATT
ACCTATGGCAATAGGAGATATGGTGTTTGCACCAATTGCACCCGGATTAG
CGGCGCGATTTGGACCGAAAATAGTGTTACCTTCCGGAATTGGAATTGCA
GCCATTGGCATGTTTATTATGTATTTCTTTGGTCATCCATTATCATATTC
TACAATGGCTTTAGCATTAATTTTAGTTGGAGCTGGTATGGCTTCACTAG
CAGTTGCATCTGCTCTAATAATGTTAGAAACACCTACATCAAAAGCAGGT
AATGCAGCTGCTGTTGAAGAGTCTATGTATGACCTTGGAAATGTTTTTGG
TGTAGCAGTACTTGGTAGCCTATCTTCTATGCTTTATCGTGTATTTTTAG
ATATTTCATCTTTTTCATCAAAAGGTATAGTTGGAGATTTAGCTCATGTA
GCTGAAGAATCTGTAGTGGGCGCTGTCGAAGTAGCTAAAGCTACGGGGAT
AAAACAGCTTGCAAACGAGGCTGTAACATCATTTAATGATGCTTTTGTAG
CAACTGCTTTAGTAGGTGGGATTATCATGATTATCATTTCAATAGTTGTC
TATTTGTTAATTCCCAAATCACTTGATATAACTAAACAAAAATAG
>qacB__ from Staphylococcus aureus plasmid pTZ2162 NC_010419
ATGATTTCATTTTTTACAAAAACTACTGATATGATGACATCAAAAAAAAG
ATGGACTGCACTAGTAGTATTAGCTGTTAGTTTGTTTGTTGTTACAATGG
ATATGACAATATTAATTATGGCTTTACCGGAATTAGTAAGAGAGTTAGAG
CCTTCTGGTACCCAACAGTTATGGATAGTTGATATATACTCTCTTGTTTT
AGCTGGCTTTATAATTCCATTGAGTGCCTTTGCTGATAAATGGGGAAGAA
AAAAAGCATTATTAACTGGATTTGCTTTATTTGGCCTCGTTTCATTAGCT
ATATTTTTCGCAGAAAGTGCAGAGTTCGTAATAGCTATTCGATTTTTACT
TGGTATTGCAGGTGCTTTAATAATGCCAACTACTCTTTCAATGATAAGAG
TAATTTTTGAAAACCCTAAAGAAAGGGCCACTGCATTAGCTGTATGGTCA
ATCGTTTCATCGATAGGTGCTGTTTTTGGACCAATTATCGGAGGAGCTTT
ACTTGAGCAATTTTCATGGCACTCGGCATTTTTAATTAATGTACCGTTTG
TGATAATAGCAGTTGTAGCAGGTTTATTTTTATTACCAGAGTCTAAGTTA
TCAAAAGAAAAGTCTCACTCGTGGGATATTCCTTCTACAATTTTATCAAT
TGCAGGCATGATTGGACTGGTATGGAGTATCAAAGAATTTTCAAAAGAAG
GACTAGCAGATATTATTCCATGGGTTGTAATAGTATTAGCAATTACCATG
ATAGTGATATTTGTTAAACGTAATTTATCAAGTTCTGATCCAATGTTAGA
CGTAAGACTTTTTAAAAAGAGATCATTTTCAGCTGGTACAATTGCTGCAT
TTATGACAATGTTTGCAATGACATCTGTTTTGTTATTAGCTTCACAATGG
TTACAGGTTGTGGAAGAACTTTCTCCTTTTAAAGCTGGCTTATACCTATT
ACCTATGGAAATAGGAGCTATGGTGTTTGCACCAATTGCACCCGGATTAG
CGGCGCGATTTGGACCGAAAATAGTGTTACCTTCCGGAATTGGAATTGCA
GCCATTGGCATGTTTATTATGTATTTCTTTGGTCATCCATTATCATATTC
TACAATGGCTTTAGCATTAATTTTAGTTGGAGCTGGTACGGCTTCACTAG
CAGTTGCATCTGCTCTAATAATGTTAGAAACACCTACATCAAAAGCAGGT
AATGCAGCTGCTGTTGAAGAGTCTATGTATGACCTTGGAAATGTTTTTGG
TGTAGCAGTACTTGGTAGCCTATCTTCTATGCTTTATCGTGTATTTTTAG
ATATTTCATCTTTTTCATCAAAAGGTATAGTTGGAGATTTAGCTCATGTA
GCTGAAGAATCTGTAGTGGGCGCTGTCGAAGTAGCTAAAGCTACGGGGAT
AAAACAGCTTGCAAACGAGGCTGTAACATCATTTAATGATGCTTTTGTAG
CAACTGCTTTAGTAGGTGGGATTATCATGATTATCATTTCAATAGTTGTC
TATTTGTTAATTCCCAAATCACTTGATATAACTAAACAAAAATAG
>qacC__ from Staphylococcus saprophyticus UTI-056 plasmid pUTI-056-4 CP054448
ATGCCTTATATTTATTTAATAATAGCCATAAGTACTGAAGTTATTGGAAG
TGCATTTCTTAAATCTTCAGAAGGCTTTTCAAAATTTATACCATCCTTAG
GAACAATAATTTCATTTGGAATTTGTTTCTATTTTTTAAGTAAAACAATG
CAACACCTACCACTAAATATAACTTATGCAACTTGGGCGGGACTAGGTTT
AGTCTTAACAACCGTAGTCTCAATAATTATTTTCAAAGAACAAATAAATC
TAATAACTATAGTATCTATAGTTTTAATCATAGTCGGCGTAGTTTCGTTA
AACATTTTCGGAACATCGCATTAA
>qacR__ from Staphylococcus aureus plasmid pSK1 GU565967
ATGAACTTGAAAGATAAAATACTAGGTGTCGCAAAGGAATTATTTATAAA
AAATGGATATAATGCCACTACTACTGGAGAAATTGTTAAATTATCAGAAA
GTAGTAAAGGGAATCTTTATTATCACTTTAAAACAAAAGAAAATCTATTT
TTAGAAATTTTAAATATAGAAGAATCTAAATGGCAAGAACAGTGGAAAAA
GGAACAAATCAAATGTAAAACTAATAGAGAAAAATTTTATTTATATAATG
AACTATCTTTAACAACCGAATACTATTATCCACTTCAAAACGCAATAATT
GAATTTTACACTGAATATTATAAAACTAATAGCATTAATGAAAAAATGAA
TAAATTAGAAAACAAATATATAGATGCTTATCATGTAATTTTTAAGGAGG
GTAATTTAAATGGCGAATGGTGTATTAATGATGTTAATGCTGTTAGTAAA
ATAGCAGCAAACGCTGTTAATGGAATTGTTACCTTTACACATGAACAAAA
TATTAATGAAAGAATTAAACTTATGAACAAGTTCTCTCAAATTTTTTTAA
ATGGACTTAGTAAATAA
>sepA__ from Staphylococcus aureus N315 BA000018
ATGATTGTGAATTATCTTAAACATAAGTTTTATAACTTGTTAACTACAAT
GATTGTTCTCTTTATTTTTGTACTTTCTGGTGCGATTTTTTTAACATTTC
TAGGGTTTGGTTTATATGGATTAAGTAGAATACTTATTTATTTTAGGTTG
GGTGACTTTACATATAATAGAAGTATGTACGATAACCTATTATATTATGG
CAGTTATATAATCTTTGGGTACTTCATCATATTTGCAGTCGAGCATTTAA
TGGATTATTTTAGAAAAATGTTGCCTGAAAATGCATATTTTAGAGGCGCG
ACTTTTCATTTGATTTCTTACACAGTTGCAACAACGTTATTTTATTTCAT
CATTCATTTAAATTATGTTTATATCAATATCGATTTTTGGGTCATCATGG
TTATTATAGGGTTCTTATATGTTTGTAAGCTTCAATTTTACCCTGAAAGT
AAAAATTTAAATAATAGAAAATAG
>tetK__ from Staphylococcus aureus plasmid pNS1 M16217
TTGTTTAGTTTATATAAAAAATTTAAAGGTTTGTTTTATAGCGTTTTATT
TTGGCTTTGTATTCTTTCATTTTTTAGTGTATTAAATGAAATGGTTTTAA
ATGTTTCTTTACCTGATATTGCAAATCATTTTAATACTACTCCTGGAATT
ACAAACTGGGTAAACACTGCATATATGTTAACTTTTTCGATAGGAACAGC
AGTATATGGAAAATTATCTGATTATATAAATATAAAAAAATTGTTAATTA
TTGGTATTAGTTTGAGCTGTCTTGGTTCATTGATTGCTTTTATTGGTCAC
AATCACTTTTTTATTTTGATTTTTGGTAGGTTAGTACAAGGAGTAGGATC
TGCTGCATTCCCTTCACTGATTATGGTGGTTGTAGCTAGAAATATTACAA
GAAAAAAACAAGGCAAAGCCTTTGGTTTTATAGGATCAATTGTAGCTTTA
GGTGAAGGGTTAGGTCCTTCAATAGGGGGAATAATAGCACATTATATTCA
TTGGTCTTACCTACTTATACTTCCTATGATTACAATAGTAACTATACCTT
TTCTTATTAAAGTAATGGTACCTGGTAAATCAACAAAAAATACATTAGAT
ATCGTAGGTATTGTTTTAATGTCTATAAGTATTATATGTTTTATGTTATT
TACGACAAATTATAATTGGACTTTTTTAATACTCTTCACAATCTTTTTTG
TGATTTTTATTAAACATATTTCAAGAGTTTCTAACCCTTTTATTAATCCT
AAACTAGGGAAAAACATTCCGTTTATGCTTGGTTTGTTTTCTGGTGGGCT
AATATTTTCTATAGTAGCTGGTTTTATATCAATGGTGCCTTATATGATGA
AAACTATTTATCATGTAAATGTAGCGACAATAGGTAATAGTGTTATTTTT
CCTGGAACCATGAGTGTTATTGTTTTTGGTTATTTTGGTGGTTTTTTAGT
GGATAGAAAAGGATCATTATTTGTTTTTATTTTAGGATCATTGTCTATCT
CTATAAGTTTTTTAACTATTGCATTTTTTGTTGAGTTTAGTATGTGGTTG
ACTACTTTTATGTTTATATTTGTTATGGGCGGATTATCTTTTACTAAAAC
AGTTATATCAAAAATAGTATCAAGTAGTCTTTCTGAAGAAGAAGTTGCTT
CTGGAATGAGTTTGCTAAATTTCACAAGTTTTTTATCAGAGGGAACAGGT
ATAGCAATTGTAGGAGGTTTATTGTCACTACAATTGATTAATCGTAAACT
AGTTCTGGAATTTATAAATTATTCTTCTGGAGTGTATAGTAATATTCTTG
TAGCCATGGCTATCCTTATTATTTTATGTTGTCTTTTGACGATTATTGTA
TTTAAACGTTCTGAAAAGCAGTTTGAATAG
>tetL__ from Staphylococcus aureus plasmid pKKS825 FN377602
ATGAATACATCCTATTCACAATCGAATTTACGACACAACCAAATTTTAAT
TTGGCTTTGCATTTTATCTTTTTTTAGCGTATTAAATGAAATGGTTTTGA
ACGTCTCATTACCTGATATTGCAAATGATTTTAATAAACCACCTGCGAGT
ACAAACTGGGTGAACACAGCCTTTATGTTAACCTTTTCCATTGGAACAGC
TGTATATGGAAAGCTATCTGATCAATTAGGCATCAAAAGGTTACTCCTAT
TTGGAATTATAATAAATTGTTTCGGGTCGGTAATTGGGTTTGTTGGCCAT
TCTTTCTTTTCCTTACTTATTATGGCTCGTTTTATTCAAGGGGCTGGTGC
AGCTGCATTTCCAGCACTCGTAATGGTTGTAGTTGCGCGCTATATTCCAA
AGGAAAATAGGGGTAAAGCATTTGGTCTTATTGGATCGATAGTAGCCATG
GGAGAAGGAGTCGGTCCAGCGATTGGTGGAATGATAGCCCATTATATTCA
TTGGTCCTATCTTCTACTCATTCCTATGATAACAATTATCACTGTTCCGT
TTCTTATGAAATTATTAAAGAAAGAAGTAAGGATAAAAGGTCATTTTGAT
ATCAAAGGAATTATACTAATGTCTGTAGGCATTGTATTTTTTATGTTGTT
TACAACATCATATAGCATTTCTTTTCTTATCGTTAGCGTGCTGTCATTCC
TGATATTTGTAAAACATATCAGGAAAGTAACAGATCCTTTTGTTGATCCC
GGATTAGGGAAAAATATACCTTTTATGATTGGAGTTCTTTGTGGGGGAAT
TATATTTGGAACAGTAGCAGGGTTTGTCTCTATGGTTCCTTATATGATGA
AAGATGTTCACCAGCTAAGTACTGCCGAAATCGGAAGTGTAATTATTTTC
CCTGGAACAATGAGTGTCATTATTTTCGGCTACATTGGTGGGATACTTGT
TGATAGAAGAGGTCCTTTATACGTGTTAAACATCGGAGTTACATTTCTTT
CTGTTAGCTTTTTAACTGCTTCCTTTCTTTTAGAAACAACATCATGGTTC
ATGACAATTATAATCGTATTTGTTTTAGGTGGGCTTTCGTTCACCAAAAC
AGTTATATCAACAATTGTTTCAAGTAGCTTGAAACAGCAGGAAGCTGGTG
CTGCTGGAATGAGTTTGCTTAACTTTACCAGCTTTTTATCAGAGGGAACA
GGTATTGCAATTGTAGGTGGTTTATTATCCATACCCTTACTTGATCAAAG
GTTGTTACCTATGGAAGTTGATCAGTCAACTTATCTGTATAGTAATTTGT
TATTACTTTTTTCAGGAATCATTGTCATTAGTTGGCTGGTTACCTTGAAT
GTATATAAACATTCTCAAAGGGATTTCTAA
>tetM__ from Staphylococcus aureus NG_048214
ATGAAAATTATTAATATTGGAGTTTTAGCTCATGTTGATGCAGGAAAAAC
TACCTTAACAGAAAGCTTATTATATAACAGTGGAGCGATTACAGAATTAG
GAAGCGTGGACAAAGGTACAACGAGGACGGATAATACGCTTTTAGAACGT
CAGAGAGGAATTACAATTCAGACAGGAATAACCTCTTTTCAGTGGGAAAA
TACGAAGGTGAACATCATAGACACGCCAGGACATATGGATTTCTTAGCAG
AAGTATATCGTTCATTATCAGTTTTAGATGGGGCAATTCTACTGATTTCT
GCAAAAGATTTCGTACAAGCACAAACTCGTATATTATTTCATGCACTTAG
GAAAATGGGGATTCCCACAATCTTTTTTATCAATAAGATTGACCAAAATG
GAATTGATTTATCAACGGTTTATCAGGATATTAAAGAGAAACTTTCTGCC
GAAATTGTAATCAAACAGAAGGTAGAACTGTATCCTAATATGTGTGTGAC
GAACTTTACCGAATCTGAACAATGGGATACGGTAATAGAGGGAAACGATG
ACCTTTTAGAGAAATATATGTCCGGTAAATCATTAGAAGCATTGGAACTC
GAACAAGAGGAAAGCATAAGATTTCAGAATTGTTCTCTGTTCCCTCTTTA
TCATGGAAGTGCAAAAAGTAATATAGGGATTGATAACCTTATAGAAGTTA
TTACTAATAAATTTTATTCATCAACACATCGAGGTCCGTCTGAACTTTGC
GGAAATGTTTTCAAAATTGAATATACAAAAAAAAGACAACGTCTTGCATA
TATACGCCTTTATAGTGGAGTACTACATTTACGAGATTCGGTTAGAGTAT
CAGAAAAAGAAAAAATAAAAGTTACAGAAATGTATACTTCAATAAATGGT
GAATTATGTAAGATTGATAGAGCTTATTCTGGAGAAATTGTTATTTTGCA
AAATGAGTTTTTGAAGTTAAATAGTGTTCTTGGAGATACAAAACTATTGC
CACAGAGAAAAAAGATTGAAAATCCGCACCCTCTACTACAAACAACTGTT
GAACCGAGTAAACCTGAACAGAGAGAAATGTTGCTTGATGCCCTTTTGGA
AATCTCAGATAGTGATCCGCTTCTACGATATTACGTGGATTCTACGACAC
ATGAAATTATACTTTCTTTCTTAGGGAAAGTACAAATGGAAGTGATTAGT
GCACTGTTGCAAGAAAAGTATCATGTGGAGATAGAACTAAAAGAGCCTAC
AGTCATTTATATGGAGAGACCGTTAAAAAATGCAGAATATACCATTCACA
TCGAAGTGCCGCCAAATCCTTTCTGGGCTTCCATTGGTTTATCTGTATCA
CCGCTTCCGTTGGGAAGTGGAATGCAGTATGAGAGCTCGGTTTCTCTTGG
ATACTTAAATCAATCATTTCAAAATGCAGTTATGGAAGGGATACGCTATG
GTTGCGAACAAGGATTATATGGTTGGAATGTGACGGATTGTAAAATCTGT
TTTAAGTACGGTTTATACTATAGCCCTGTTAGTACTCCAGCAGATTTTCG
GATGCTTACTCCTATTGTACTGGAGCAAGCCTTTAGAAAAGCTGGAACAG
AATTGTTAGAGCCATATCTTAGTTTTAAAGTTTATGCACCACAGGAATAT
CTTTCACGGGCATATAACGATGCTCCCAAATATTGTGCAAATATCGTAAA
TACTCAACTGAAAAATAATGAGGTCATTATTATTGGAGAAATTCCTGCTC
GATGTATTCAAGATTATCGCAATGATTTAACTTTTTTTACAAATGGGCTT
AGTGTTTGTTTAGCAGAGCTAAAAGGATATCAGGTTACCACTGGCGAACC
TGTTTGCCAGACCCGTCGTCTAAATAGTCGGATAGATAAAGTAAGATATA
TGTTCAATAAAATAACTTAG
>tetS__ from Staphylococcus aureus VMRSA-WC062 CP092556
ATGGAGGAAATAAAATTGAAAATTATTAATATCGGTATCTTAGCACATGT
TGATGCAGGAAAAACTACTTTGACAGAAAGCTTACTATACAGTAGCGGAG
CAATTAAAGAGTTAGGAAGTGTAGATAGCGGTACAACGAAAACGGATACT
ATGTTTTTGGAACGCCAGAGAGGTATTACTATTCAGACCGCAATAACATC
TTTTCAACGGGAAAATGTTAAAGTAAATATTGTAGATACTCCTGGACACA
TGGATTTTTTGGCAGATGTATACCGTTCATTATCTGTTTTGGATGGAGCT
ATTTTGCTAATCTCTGCAAAAGATGGAGTACAGTCACAAACTCGTATACT
ATTCCATGCACTTAGAAAGATGAACATACCTATAATATTTTTTATTAACA
AAATTGATCAAAATGGAATAAATTTGCCAGATGTTTATCAAGATATTAAG
GACAAACTTTCTGACGACATCATAATTAAGCAGACTGTGAATCTAAATTT
GAAACCTTATGTAATAGATTATACTGAACCAGAACAATGGGAGACAGTAA
TTGTGGGAAATGATTATTTATTAGAAAAATATACCATTGGGAAAACATTG
AATATTGCAGAACTTGAAAAGGAGGAAAACGAAAGAATTCAAAGTTGCTC
CTTATATCCTGTTTATCACGGAAGTGCAAAGAATAATATTGGAATTAAAC
AACTTATAGAGGTAATTACTAGCAAATTATTTTCACCCACACAACTCAAT
TCAGATAAACTTTGTGGAAATGTTTTTAAAGTAGAATATTCAGATGATGG
TCAACGGCTTGTCTATGTACGTCTTTATAGTGGAACGCTACATTTGCGAG
ACTCAGTCAATATATCAGAAAAGGAAAAAATAAAAGTTACAGAAATGTAT
ACTTCAATAAATGGAGAATTACGCCAGATAGATAAGGCAGAGCCTGGTGA
GATTATTATTTTAAAAAATGAGCTTTTAAAACTAAATAACGTACTTGGAG
ATAAAAAAAGATTACCACATAGAGAAATTCTTGAGAATCCTCTTCCTATG
TTACAAACAACAATTGAACCATGTAAATCAGTACAAAGAGAAAAGTTACT
AGATGCACTTTTTGAAATATCCGATAGTGATCCCCTTCTACAATATTATG
TAGATACAGTAACTCACGAAATTGTGCTATCTTTTTTAGGTGAGGTCCAA
ATGGAGGTAACTTGTACTCTGATTCAAGAAAAATATCATATTGAGATAGA
AACAAGAAAACCAACTGTCATTTATATGGAAAGACCATTAAAAAAATCTG
AATTTACCATTGATATCGAAGTACCTCCAAATCCTTTCTGGGCTTCTATT
GGTTTATCTGTAACACCACTTCCTTTGGGTAGTGGCATTCAGTATGAGAG
CCTGGTTTCTCTAGGTTATTTAAATCAATCATTTCAAAATGCAGTTATGG
AAGGTATACGCTATGGGTGTGAACAAGGATTGTACGGTTGGAAATTAACA
GACTGTAAGATCTGTTTTAAGTATGGTCTATATTACAGCCCTGTCAGTAC
GCCAGCAGATTTCCGAATGCTTGCGCCTATTGTACTAGAGCAGGCTTTTA
GAAAGAGTGGTACAGAGTTATTAGAGCCATATCTTAGCTTCGAAATTTAT
GTACCACAAGAATATCTTTCGAGAGCATATAATGATGCTTCCAAATATTG
TGCAAATATTTTAAATACTAAGTTAAAAGGTAACGAGGTCATTCTCATTG
GTGAAATTCCAGCCCGTTGTATTCAAGAGTATCGAAACAGTTTAACTTTC
TTTACAAATGGACGCAGTGTCTGTTTAACAGAGTTAAAAGGTTATCAGGT
TACTAACATTAAGTCTGCTTTCCAACCACGTCGTCCAAATAATAGAATAG
ACAAAGTAAGGCATATGTTTAATAAAATCAACTTACATTGA
>vanA__ from Staphylococcus aureus plasmid pLW043 AE017171
CTGCAATAGAGATAGCCGCTAACATTAATAAAGAAAAATACGAGCCGTTA
TACATTGGAATTACGAAATCTGGTGTATGGAAAATGTGCGAAAAACCTTG
CGCGGAATGGGAAAACGACAATTGCTATTCAGCTGTACTCTCGCCGGATA
AAAAAATGCACGGATTACTTGTTAAAAAGAACCATGAATATGAAATCAAC
CATGTTGATGTAGCATTTTCAGCTTTGCATGGCAAGTCAGGTGAAGATGG
ATCCATACAAGGTCTGTTTGAATTGTCCGGTATCCCTTTTGTAGGCTGCG
ATATTCAAAGCTCAGCAATTTGTATGGACAAATCGTTGACATACATCGTT
GCGAAAAATGCTGGGATAGCTACTCCCGCCTTTTGGGTTATTAATAAAGA
TGATAGGCCGGTGGCAGCTACGTTTACCTATCCTGTTTTTGTTAAGCCGG
CGCGTTCAGGCTCATCCTTCGGTGTGAAAAAAGTCAATAGCGCGGACGAA
TTGGACTACGCAATTGAATCGGCAAGACAATATGACAGCAAAATCTTAAT
TGAGCAGGCTGTTTCGGGCTGTGAGGTCGGTTGTGCGGTATTGGGAAACA
GTGCCGCGTTAGTTGTTGGCGAGGTGGACCAAATCAGGCTGCAGTACGGA
ATCTTTCGTATTCATCAGGAAGTCGAGCCGGAAAAAGGCTCTGAAAACGC
AGTTATAACCGTTCCCGCAGACCTTTCAGCAGAGGAGCGAGGACGGATAC
AGGAAACGGCAAAAAAAATATATAAAGCGCTCGGCTGTAGAGGTCTAGCC
CGTGTGGATATGTTTTTACAAGATAACGGCCGCATTGTACTGAACGAAGT
CAATACTCTGCCCGGTTTCACGTCATACAGTCGTTATCCCCGTATGATGG
CCGCTGCAGGTATTGCACTTCCCGAACTGATTGACCGCTTGATCG
>vatA__ from Staphylococcus aureus L07778
TTGAATTTAAACAATGACCATGGACCTGATCCCGAAAATATTTTACCGAT
AAAAGGGAATCGGAATCTTCAATTTATAAAACCTACTATAACGAACGAAA
ACATTTTGGTGGGGGAATATTCTTATTATGATAGTAAGCGAGGAGAATCC
TTTGAAGATCAAGTCTTATATCATTATGAAGTGATTGGAGATAAGTTGAT
TATAGGAAGATTTTGTTCAATTGGTCCCGGAACAACATTTATTATGAATG
GTGCAAACCATCGGATGGATGGATCAACATATCCTTTTCATCTATTCAGG
ATGGGTTGGGAGAAGTATATGCCTTCCTTAAAAGATCTTCCCTTGAAAGG
GGACATTGAAATTGGAAATGATGTATGGATAGGTAGAGATGTAACCATTA
TGCCTGGGGTGAAAATTGGGGACGGGGCAATCATTGCTGCAGAAGCTGTT
GTCACAAAGAATGTTGCTCCCTATTCTATTGTCGGTGGAAATCCCTTAAA
ATTTATAAGAAAAAGGTTTTCTGATGGAGTTATCGAAGAATGGTTAGCTT
TACAATGGTGGAATTTAGATATGAAAATTATTAATGAAAATCTTCCCTTC
ATAATAAATGGAGATATCGAAATGCTGAAGAGAAAAAGAAAACTTCTAGA
TGACACTTGA
>vatB__ from Staphylococcus aureus U19459
ATGAAATATGGCCCTGATCCAAATAGCATATATCCACATGAAGAAATAAA
AAGTGTTTGTTTTATTAAAAATACAATTACCAATCCAAATATTATAGTTG
GAGATTATACTTACTATTCCGATGTTAACGGAGCTGAAAAATTTGAAGAA
CATGTGACACATCATTATGAATTTAGGGGTGATAAACTTGTAATTGGCAA
GTTTTGTGCAATAGCTGAAGGTATAGAATTTATTATGAATGGAGCAAACC
ATAGAATGAATTCAATAACAACTTATCCTTTTAATATAATGGGAAATGGT
TGGGAAAAAGCAACTCCATCTCTTGAAGATTTACCATTTAAGGGAGATAC
TGTTGTTGGAAATGATGTGTGGATTGGTCAGAATGTTACTGTTATGCCAG
GAATTCAAATAGGAGATGGAGCAATTGTTGCTGCGAATTCAGTTGTTACA
AAAGATGTACCACCATATCGTATTATTGGTGGAAATCCGAGTAGAATTAT
AAAGAAAAGGTTTGAAGATGAATTGATAGATTATTTATTGCAAATAAAAT
GGTGGGATTGGTCAGCACAAAAAATATTTTCTAATCTTGAAACACTTTGT
AGCTCTGATTTAGAGAAAATAAAATCTATTCGAGATTAG
>vatC__ from Staphylococcus cohnii plasmid pIP1714 AF015628
ATGAAATGGCAAAATCAGCAAGGCCCCAATCCAGAAGAAATATACCCTAT
AGAAGGTAATAAACATGTTCAATTTATTAAACCATCTATAACAAAGCCCA
ATATTTTAGTTGGGGAATATTCATATTACGATAGTAAAGATGGTGAATCT
TTTGAAAGCCAAGTTCTTTATCACTATGAATTGATTGGGGATAAACTAAT
ATTAGGGAAGTTTTGTTCTATTGGACCCGGAACGACATTTATAATGAATG
GGGCTAATCATCGTATGGATGGTTCAACATTTCCATTCAATCTTTTCGGA
AATGGTTGGGAGAAGCATACCCCTACATTGGAAGACCTTCCTTATAAGGG
TAACACGGAAATTGGGAACGATGTTTGGATTGGACGAGATGTGACAATTA
TGCCCGGTGTAAAAATAGGAAACGGGGCTATTATTGCAGCAAAATCGGTT
GTGACAAAGAACGTTGATCCTTATTCAGTTGTTGGCGGTAATCCTTCACG
ATTAATTAAGATAAGGTTTTCCAAGGAAAAAATCGCAGCATTACTAAAAG
TAAGGTGGTGGGACCTAGAGATAGAGACGATAAATGAAAATATTGATTGC
ATCCTGAATGGTGATATAAAAAAGGTTAAAAGAAGTTAG
>vgaA__ from Staphylococcus aureus M90056
ATGAAAATAATGTTAGAGGGACTTAATATAAAACATTATGTTCAAGATCG
TTTATTGTTGAACATAAATCGCCTAAAGATTTATCAGAATGATCGTATTG
GTTTAATTGGTAAAAATGGAAGTGGAAAAACAACGTTACTTCACATATTA
TATAAAAAAATTGTGCCTGAAGAAGGTATTGTAAAACAATTTTCACATTG
TGAACTTATTCCTCAATTGAAGCTCATAGAATCAACTAAAAGTGGTGGTG
AAGTAACACGAAACTATATTCGGCAAGCGCTTGATAAAAATCCAGAACTG
CTATTAGCAGATGAACCAACAACTAACTTAGATAATAACTATATAGAAAA
ATTAGAACAGGATTTAAAAAATTGGCATGGAGCATTTATTATAGTTTCAC
ATGATCGCGCTTTTTTAGATAACTTGTGTACTACTATATGGGAAATTGAC
GAGGGAAGAATAACTGAATATAAGGGGAATTATAGTAACTATGTTGAACA
AAAAGAATTAGAAAGACATCGAGAAGAATTAGAATATGAAAAATATGAAA
AAGAAAAGAAACGATTGGAAAAAGCTATAAATATAAAAGAACAGAAAGCT
CAACGAGCAACTAAAAAACCGAAAAACTTAAGTTTATCTGAAGGCAAAAT
AAAAGGAGCAAAGCCATACTTTGCAGGTAAGCAAAAGAAGTTACGAAAAA
CTGTAAAATCTCTAGAAACCAGACTAGAAAAACTTGAAAGCGTCGAAAAG
AGAAACGAACTTCCTCCACTTAAAATGGATTTAGTGAACTTAGAAAGTGT
AAAAAATAGAACTATAATACGTGGTGAAGATGTCTCGGGTACAATTGAAG
GACGGGTATTGTGGAAAGCAAAAAGTTTTAGTATTCGCGGAGGAGACAAG
ATGGCAATTATCGGATCTAATGGTACAGGAAAGACAACGTTTATTAAAAA
AATTGTGCATGGGAATCCTGGTATTTCATTATCGCCATCTGTCAAAATCG
GTTATTTTAGCCAAAAAATAGATACATTAGAATTAGATAAGAGCATTTTA
GAAAATGTTCAATCTTCTTCACAACAAAATGAAACTCTTATTCGAACTAT
TCTAGCTAGAATGCATTTTTTTAGAGATGATGTTTATAAACCAATAAGTG
TCTTAAGTGGTGGAGAGCGAGTTAAAGTAGCACTAACTAAAGTATTCTTA
AGTGAAGTTAATACGTTGGTACTAGATGAACCAACAAACTTTCTTGATAT
GGAAGCTATAGAGGCGTTTGAATCTTTGTTAAAGGAATATAATGGCAGTA
TAATCTTTGTATCTCACGATCGTAAATTTATCGAAAAAGTAGCCACTCGA
ATAATGACAATTGATAATAAAGAAATAAAAATATTTGATGGCACATATGA
ACAATTTAAACAAGCTGAAAAGCCAACAAGGAATATTAAAGAAGATAAAA
AACTTTTACTTGAGACAAAAATTACAGAAGTACTCAGTCGATTGAGTATT
GAACCTTCGGAAGAATTAGAACAAGAGTTTCAAAACTTAATAAATGAAAA
AAGAAATTTGGATAAATAA
>vgaB__ from Staphylococcus aureus plasmid pIP1633 U82085 
ATGCTTAAAATCGACATGAAGAATGTAAAAAAATATTATGCAGATAAATT
AATTTTAAATATAAAAGAACTAAAGATTTATAGTGGGGATAAAATAGGTA
TTGTAGGTAAGAATGGAGTTGGCAAAACAACACTTTTAAAAATAATAAAA
GGACTAATAGAGATTGACGAAGGAAATATAATTATAAGTGAAAAAACAAC
TATTAAATATATCTCTCAATTAGAAGAACCACATAGTAAGATAATTGATG
GAAAATATGCTTCAATATTTCAAGTTGAAAATAAGTGGAATGACAATATG
AGTGGTGGTGAAAAAACTAGATTTAAACTAGCAGAGGGATTTCAAGATCA
ATGTTCTTTAATGCTCGTAGATGAACCTACAAGTAATTTAGATATCGAAG
GAATAGAGTTGATAACAAATACTTTTAAAGAGTACCGTGATACTTTTTTG
GTAGTATCTCATGATAGAATTTTTTTAGATCAAGTTTGTACAAAAATTTT
TGAAATTGAAAATGGATATATTAGAGAATTCATCGGTAATTATACAAACT
ATATAGAGCAAAAAGAAATGCTTCTACGAAAGCAACAAGAAGAATACGAA
AAGTATAATTCTAAAAGAAAGCAATTGGAGCAAGCTATAAAGCTAAAAGA
GAATAAGGCGCAAGGAATGATTAAGCCCCCTTCAAAAACAATGGGAACAT
CTGAATCTAGAATATGGAAAATGCAACATGCTACTAAACAAAAAAAGATG
CATAGAAATACGAAATCGTTGGAAACACGAATAGATAAATTAAATCATGT
AGAAAAAATAAAAGAGCTTCCTTCTATTAAAATGGATTTACCTAATAGAG
AGCAATTTCATGGTCGCAATGTAATTAGTTTAAAAAACTTATCTATAAAA
TTTAATAATCAATTTCTTTGGAGAGATGCTTCATTTGTCATTAAAGGTGG
AGAAAAGGTTGCTATAATTGGTAACAATGGTGTAGGAAAAACAACATTGT
TGAAGCTGATTCTAGAAAAAGTAGAATCAGTAATAATATCACCATCAGTT
AAAATTGGATACGTCAGTCAAAACTTAGATGTTCTACAATCTCATAAATC
TATCTTAGAAAATGTTATGTCTACCTCCATTCAAGATGAAACAATAGCAA
GAATTGTTCTAGCAAGATTACATTTTTATCGCAATGATGTTCATAAAGAA
ATAAATGTTTTGAGTGGTGGAGAACAAATAAAGGTTGCTTTTGCCAAGCT
ATTTGTTAGCGATTGTAATACATTAATTCTTGATGAACCAACAAACTATT
TGGATATCGATGCTGTTGAGGCATTAGAAGAATTGTTAATTACCTATGAA
GGTGTTGTGTTATTTGCTTCCCATGATAAAAAATTTATACAAAACCTAGC
TGAACAATTGTTAATAATAGAAAATAATAAAGTGAAAAAATTCGAAGGAA
CATATATAGAATATTTAAAAATTAAAGATAAACCAAAATTAAATACAAAT
GAAAAAGAACTCAAAGAAAAAAAGATGATACTAGAAATGCAAATTTCATC
ATTATTAAGTAAAATCTCAATGGAAGAAAATGAAGAAAAAAACAAAGAAT
TAGATGAAAAGTACAAATTGAAATTAAAAGAATTGAAAAGCCTAAATAAA
AATATTTAA
>vgbA__ from Staphylococcus aureus NG_048563
ATGGAATTTAAATTACAAGAATTAAATCTTACTAACCAAGATACAGGACC
ATATGGTATAACCGTTTCAGATAAGGGGAAAGTTTGGATTACACAACATA
AAGCAAATATGATAAGTTGCATCAATTTAGATGGAAAAATTACAGAGTAC
CCACTACCGACACCAGATGCAAAAGTCATGTGTTTAACTATATCCTCAGA
TGGGGAAGTTTGGTTTACTGAGAATGCAGCAAACAAAATAGGGAGGATTA
CAAAAAAAGGGATTATTAAGGAATATACATTGCCTAACCCAGATTCAGCA
CCCTACGGTATTACAGAAGGACCAAATGGAGATATATGGTTTACAGAAAT
GAATGGCAACCGTATTGGACGTATTACGGACGACGGTAAAATTCGTGAAT
ACGAGCTGCCTAATAAAGGATCTTACCCTTCTTTTATCACTTTGGGTTCT
GATAATGCCCTGTGGTTCACAGAAAATCAAAATAATGCTATTGGTAGAAT
TACAGAAAGTGGGGATATTACAGAGTTTAAAATTCCTACACCTGCATCAG
GACCAGTTGGTATTACAAAGGGGAACGACGATGCTTTATGGTTTGTGGAA
ATTATCGGTAATAAGATAGGGCGAATAACTCCTCTGGGGGAAATTACCGA
ATTCAAAATTCCAACGCCAAACGCTCGACCTCATGCAATTACTGCTGGAG
CAGGAATTGATTTATGGTTTACTGAATGGGGGGCTAATAAAATAGGAAGG
CTGACAAGCAATAATATAATTGAGGAATACCCAATTCAAATCAAAAGTGC
TGAACCACATGGCATTTGTTTCGATGGTGAAACAATTTGGTTTGCAATGG
AGTGTGACAAGATAGGCAAATTAACTCTCATTAAGGATAATATGGAGTGA
>aadA1__ from Staphylococcus aureus KF356394
ATGAGGGAAGCGGTGATCGCCGAAGTATCGACTCAACTATCAGAGGTAGTTGGCGTCATC
GAGCGCCATCTCGAACCGACGTTGCTGGCCGTACATTTGTACGGCTCCGCAGTGGATGGC
GGCCTGAAGCCACACAGTGATATTGATTTGCTGGTTACGGTGACCGTAAGGCTTGATGAA
ACAACGCGGCGAGCTTTGATCAACGACCTTTTGGAAACTTCGGCTTCCCCTGGAGAGAGC
GAGATTCTCCGCGCTGTAGAAGTCACCATTGTTGTGCACGACGACATCATTCCGTGGCGT
TATCCAGCTAAGCGCGAACTGCAATTTGGAGAATGGCAGCGCAATGACATTCTTGCAGGT
ATCTTCGAGCCAGCCACGATCGACATTGATCTGGCTATCTTGCTGACAAAAGCAAGAGAA
CATAGCGTTGCCTTGGTAGGTCCAGCGGCGGAGGAACTCTTTGATCCGGTTCCTGAACAG
GATCTATTTGAGGCGCTAAATGAAACCTTAACGCTATGGAACTCGCCGCCCGACTGGGCT
GGCGATGAGCGAAATGTAGTGCTTACGTTGTCCCGCATTTGGTACAGCGCAGTAACCGGC
AAAATCGCGCCGAAGGATGTCGCTGCCGACTGGGCAATGGAGCGCCTGCCGGCCCAGTAT
CAGCCCGTCATACTTGAAGCTAGGCAGGCTTATCTTGGACAAGAAGATCGCTTGGCCTCG
CGCGCAGATCAGTTGGAAGAATTTGTTCACTACGTGAAAGGCGAGATCACCAAGGTAGTC
GGCAAAT
>aadA2__ from Staphylococcus aureus MS16 LC093095
ATGAGGGTAGCGGTGACCATCGAAATTTCGAACCAACTATCAGAGGTGCTAAGCGTCATT
GAGCGCCATCTGGAATCAACGTTGCTGGCCGTGCATTTGTACGGCTCCGCAGTGGATGGC
GGCCTGAAGCCATACAGCGATATTGATTTGTTGGTTACTGTGGCCGTAAAGCTTGATGAA
ACGACGCGGCGAGCATTGCTCAATGACCTTATGGAGGCTTCGGCTTTCCCTGGCGAGAGC
GAGACGCTCCGCGCTATAGAAGTCACCCTTGTCGTGCATGACGACATCATCCCGTGGCGT
TATCCGGCTAAGCGCGAGCTGCAATTTGGAGAATGGCAGCGCAATGACATTCTTGCGGGT
ATCTTCGAGCCAGCCATGATCGACATTGATCTAGCTATCCTGCTTACAAAAGCAAGAGAA
CATAGCGTTGCCTTGGTAGGTCCGGCAGCGGAGGAATTCTTTGACCCGGTTCCTGAACAG
GATCTATTCGAGGCGCTGAGGGAAACCTTGAAGCTATGGAACTCGCAGCCCGACTGGGCC
GGCGATGAGCGAAATGTAGTGCTTACGTTGTCCCGCATTTGGTACAGCGCAATAACCGGC
AAAATCGCGCCGAAGGATGTCGCTGCCGACTGGGCAATAAAACGCCTACCTGCCCAGTAT
CAGCCCGTCTTACTTGAAGCTAAGCAAGCTTATCTGGGACAAAAAGAAGATCACTTGGCC
TCACGCGCAGATCACTTGGAAGAATTTATTCGCTTTGTGAAAGGCGAGATCATCAAGTCA
GTTGGTAAATGA 
>aadA5__ from Staphylococcus aureus AB481128
ATGGGTGAATTTTTCCCTGCACAAGTTTTCAAGCAGCTGTCCCACGCTCGCGCGGTGATC
GAGCGCCATCTGGCTGCGACACTGGACACAATCCACCTGTTCGGATCTGCGATCGATGGA
GGGCTGAAGCCGGACAGCGACATAGACTTGCTCGTGACCGTCAGCGCCGCACCTAACGAT
TCGCTCCGGCAGGCGCTAATGCTCGATTTGCTGAAAGTCTCATCACCGCCAGGCGATGGC
GGAACATGGCGACCGCTGGAGCTAACTGTTGTCGCTCGAAGCGAAGTAGTGCCTTGGCGC
TATCCGGCGCGGCGTGAGCTTCAGTTCGGTGAGTGGCTCCGCCACGACATCCTTTCCGGA
ACGTTCGAGCCTGCCGTTCTGGATCACGATCTTGCGATTTTGCTGACCAAGGCGAGGCAA
CACAGCCTTGCGCTTCTAGGCCCATCCGCAGCCACGTTTTTCGAGCCGGTGCCGAAGGAG
CATTTCTCCAAGGCGCTTTTCGACACTATTGCCCAGTGGAATGCAGAGTCGGATTGGAAG
GGTGACGAGCGGAACGTCGTTCTTGCCCTTGCTCGCATTTGGTACAGCGCTTCAACTGGT
CTCATTGCTCCTAAGGACGTTGCTGCCGCATGGGTATCGGAGCGTTTGCCTGCCGAGCAT
CGGCCCCTCATCTGCAAGGCACGCGCGGCGTACCTGGGTAGCGAGGACGACGACCTAGCA
ATGCGCGTCGAAGAGACGGCCGCGTTCGTTCGATATGCCAAAGCAACGATTGAGAGAATC
TTGCGTTGA
>msrA__ from Staphylococcus aureus pt229 plasmid pER05961.3B.2 CP049484
ATGGAACAATATACAATTAAATTTAACCAAATCAATCATAAATTGACAGATTTACGATCA
CTTAACATCGGTCATCTTTACGCTTACCAATTTGAAAAAATAGCACTTATTGGGGGTAAT
GGTACTGGCAAAACCACATTACTAAATATGATTGCTCAAAAAACAAAACCAGAATCTGGA
ACAGTTGAAACGGTTGGCGAAATTCAATATTTTGAACAGCTTAACATGGATGTGGAAAAT
GATTTTAACACGTTAGACGGTAGTTTAATGAGTGAACTCCATATACCTATGCATACAACC
GACAGTATGAGTGGTGGTGAAAAAGCAAAATATAAATTAGCTAATGTCATATCAAATTAT
AGTCCGATATTACTTTTAGATGAACCTACAAATCACTTGGATAAAATTGGTAAAGATTAT
CTGAAAAATATTTTAAAATATTACTATGGTACTTTAATTATAGTAAGTCATGATAGAGCA
CTTATAGACCAAATTGCTGACACAATTTGGGATATACAAGAAGATGGCACAATAAGAGTG
TTTAAAGGTAATTACACACAGTATCAAAATCAATATGAACAAGAACAGTTAGAACAACAA
CGTCAATATGAACAGTATATAAGTGAAAAACAAAGATTGTCCCAAGCCAGTAAAGCTAAA
CGAAATCAAGCGCAACAAATGGCACAAGCATCATCAAAACAAAAAAACAAAAGTATAGCA
CCAGATCGTTTAAGTGCATCAAAACAAAAAGGCACGGTTGAGAAGGCTGCTCAAAAACAA
GCTAAGCATATTGAAAAAAGAATGGAACATTTGGAAGAAGTTGAAAAACCACAAAGTTAT
CATGAATTCAATTTCCCACAAAATAAAATTTATGATATCCATAATAATTATCCAATCATT
GCACAAAATCTAACATTGGTTAAAGGAAGTCAAAAACTGCTAACACAAGTACGATTCCAA
ATACCATATGGCAAAAATATAGCGCTCGTAGGTGCAAATGGTGTAGGTAAGACAACTTTA
CTTGAAGCTATTTACCACCAAATAGAGGGAATTGATTGTTCTCCTAAAGTGCAAATGGCA
TACTATCGTCAACTTGCTTATGAAGACATGCGTGACGTTTCATTATTGCAATATTTAATG
GATGAAACGGATTCATCAGAATCATTCAGTAGAGCTATTTTAAATAACTTGGGTTTAAAT
GAAGCACTTGATCGTTCTTGTAATGTTTTGAGTGGTGGGGAAAGAACGAAATTATCGTTA
GCAGTATTATTTTCAACGAAAGCGAATATGTTAATTTTGGATGAACCAACTAATTTTTTA
GATATTAAAACATTAGAAGCATTAGAAATGTTTATGAATAAATATCCTGGAATCATTTTG
TTTACATCACATGATACAAGGTTTGTTAAACATGTATCAGATAAAAAATGGGAATTAACA
GGACAATCTATTCATGATATAACTTAA
>msrA__ from Staphylococcus epidermidis X52085
ATGGAACAATATACAATTAAATTTAACCAAATCAATCATAAATTGACAGATTTACGATCA
CTTAACATCGATCATCTTTATGCTTACCAATTTGAAAAAATAGCACTTATTGGGGGTAAT
GGTACTGGTAAAACCACATTACTAAATATGATTGCTCAAAAAACAAAACCAGAATCTGGA
ACAGTTGAAACGAATGGCGAAATTCAATATTTTGAACAGCTTAACATGGATGTGGAAAAT
GATTTTAACACGTTAGACGGTAGTTTAATGAGTGAACTCCATATACCTATGCATACAACC
GACAGTATGAGTGGTGGTGAAAAAGCAAAATATAAATTACGTAATGTCATATCAAATTAT
AGTCCGATATTACTTTTAGATGAACCTACAAATCACTTGGATAAAATTGGTAAAGATTAT
CTGAATAATATTTTAAAATATTACTATGGTACTTTAATTATAGTAAGTCACGATAGAGCA
CTTATAGACCAAATTGCTGACACAATTTGGGATATACAAGAAGATGGCACAATAAGAGTG
TTTAAAGGTAATTACACACAGTATCAAAATCAATATGAACAAGAACAGTTAGAACAACAA
CGTAAATATGAACAGTATATAAGTGAAAAACAAAGATTGTCCCAAGCCAGTAAAGCTAAA
CGAAATCAAGCGCAACAAATGGCACAAGCATCATCAAAACAAAAAAATAAAAGTATAGCA
CCAGATCGTTTAAGTGCATCAAAAGAAAAAGGCACGGTTGAGAAGGCTGCTCAAAAACAA
GCTAAGCATATTGAAAAAAGAATGGAACATTTGGAAGAAGTTGAAAAACCACAAAGTTAT
CATGAATTCAATTTTCCACAAAATAAAATTTATGATATCCATAATAATTATCCAATCATT
GCACAAAATCTAACATTGGTTAAAGGAAGTCAAAAACTGCTAACACAAGTACGATTCCAA
ATACCATATGGCAAAAATATAGCGCTCGTAGGTGCAAATGGTGTAGGTAAGACAACTTTA
CTTGAAGCTATTTACCACCAAATAGAGGGAATTGATTGTTCTCCTAAAGTGCAAATGGCA
TACTATCGTCAACTTGCTTATGAAGACATGCGTGACGTTTCATTATTGCAATATTTAATG
GATGAAACGGATTCATCAGAATCATTCAGTAGAGCTATTTTAAATAACTTGGGTTTAAAT
GAAGCACTTGAGCGTTCTTGTAATGTTTTGAGTGGTGGGGAAAGAACGAAATTATCGTTA
GCAGTATTATTTTCAACGAAAGCGAATATGTTAATTTTGGATGAACCAACTAATTTTTTA
GATATTAAAACATTAGAAGCATTAGAAATGTTTATGAATAAATATCCTGGAATCATTTTG
TTTACATCACATGATACAAGGTTTGTTAAACATGTATCAGATAAAAAATGGGAATTAACA
GGACAATCTATTCATGATATAACTTAA
>dha1__ from Staphylococcus aureus USA300-ISMMS1 CP007176
TTGTCAATCATGCGACTATTTACATTCATTTTAAGTATTTTTATCGTAGGAATGGTTGAA
ATGATGGTTGCAGGAATTATGAACTTGATGAGTCAGGACTTACATGTATCAGAAGCTGTC
GTTGGTCAATTAGTGACAATGTACGCTTTAACATTTGCGATATGTGGACCTATTCTGGTT
AAATTAACGAACCGTTTTTCATCAAGGCCTGTATTATTATGGACATTACTTATATTTATC
ATTGGTAATGGCATTATTGCTGTAGCGCCAAATTTTTCAATATTAGTAGTTGGTAGAATT
ATCTCATCTGCAGCAGCAGCACTAATTATCGTAAAAGTATTAGCTATTACAGCGATGTTA
TCAGCACCTAAAAATCGTGGTAAAATGATTGGACTTGTCTATACAGGGTTTAGTGGTGCT
AATGTTTTTGGTGTACCAATTGGAACGGTTATCGGCGATTTAGTAGGTTGGCGCTATACA
TTTCTATTCTTAATTATTGTGAGTATTATTGTTGGCTTCTTGATGATGATCTATTTACCG
AAGGATCAGGAAATACAACGAGGCCCTGTGAATCATGAGACACCATCTCATGAAAATCAT
GTTACTTCGAAAATATTAAGACCTGCTGAAGTAGCAAAATATTTAATTATTACGTTTTTA
GTATTGATTGCAAACTCAGTGACATTCGTCTTTATAAATCCACTTATTTTATCTAATGGT
CATGATATGTCATTCGTTTCATTAGCACTTCTAGTAAATGGAATCGCTGGCGTTATTGGA
ACATCATTAGGTGGTATATTCTCCGATAAAATTACAAGTAAGCGTTGGTTAATGATTTCT
GTTTCTATTTTTATCGTCATGATGTTACTTATGAATTTAATCTTACCTGGTTCAGGTCTA
TTGTTAGCAGGACTATTTATTTGGAATATCATGCAATGGAGTACTAATCCAGCAGTGCAA
AGCGGTGTGATTCAACATGTTGAAGGCGACACAAGCCAAGTAATGAGTTGGAACATGTCT
AGTTTAAACGCTGGTATTGGTGTTGGAGGCATTATTGGAGGCTTGGTCATGACACATGTT
TCTGTTCAAGCTATCACATATACGAGTGCCATCATTGGCGCATTAGGATTAATCGTTGTT
TTCACATTGAAAAATAATCATTATGCTAAAACATTTAAATCATCATAA
>fusB2__ from Staphylococcus aureus T6 plasmid pSA564 MF622050
ATGAAAACAATGATTTATCCTCACCAATATAATTATATCAGATCGGTTATTTTAAGATTGAAAAATGTATATAAAACGGTAAATGATAAAGAAACCGTCAAAGTTATTCAATCGGAAACCTATAATGATATTAATGAGATTTTTGGTCATATAGATGACGATATTGAAGAATCTTTAAAAGTATTAATGAACATCAGATTATCAAACAAAGAAATTGAAGCAATACTTAATAAATTTTTAGAATATGTAGTACCTTTTGAACTACCTAGTCCGCAAAAACTTCAGAAAGTATTTAAGAAAGTTAAAAAAATAAAAATACCTCAATTTGAAGAATATGATTTGAAGGTAAGTTCATTTGTAGGATGGAATGAACTTGCATCAAATCGGAAATATATAATATATTACGATGAAAAAAAACAATTAAAAGGACTTTATGGAGAAATTTCTAATCAGGTTGTAAAGGGGTTCTGCACAATTTGTAATAAAGAATCTAATGTTTCATTATTCATGAAAAAGTCAAAAACCAATTCGGATGGTCAATATGTAAAAAAAGGTGACTATATATGTCGAGATAGCATTCATTGTAATAAACAATTAACAGATATTAATCAGTTTTATAATTTTATTGATAAACTAGATTAA
>blaTEM__ from Staphylococcus aureus pJ3356::POX7 NG_050162
ATGAGTATTCAACATTTCCGTGTCGCCCTTATTCCCTTTTTTGCGGCATTTTGCCTTCCTGTTTTTGCTCACCCAGAAACGCTGGTGAAAGTAAAAGATGCTGAAGATCAGTTGGGTGCACGAGTGGGTTACATCGAACTGGATCTCAACAGCGGTAAGATCCTTGAGAGTTTTCGCCCCGAAGAACGTTTTCCAATGATGAGCACTTTTAAAGTTCTGCTATGTGGCGCGGTATTATCCCGTATTGACGCCGGGCAAGAGCAACTCGGTCGCCGCATACACTATTCTCAGAATGACTTGGTTGAGTACTCACCAGTCACAGAAAAGCATCTTACGGATGGCATGACAGTAAGAGAATTATGCAGTGCTGCCATAACCATGAGTGATAACACTGCGGCCAACTTACTTCTGACAACGATCGGAGGACCGAAGGAGCTAACCGCTTTTTTGCACAACATGGGGGATCATGTAACTCGCCTTGATCGTTGGGAACCGGAGCTGAATGAAGCCATACCAAACGACGAGCGTGACACCACGATGCCTGTAGCAATGGCAACAACGTTGCGCAAACTATTAACTGGCGAACTACTTACTCTAGCTTCCCGGCAACAATTAATAGACTGGATGGAGGCGGATAAAGTTGCAGGACCACTTCTGCGCTCGGCCCTTCCGGCTGGCTGGTTTATTGCTGATAAATCTGGAGCCGGTGAGCGTGGGTCTCGCGGTATCATTGCAGCACTGGGGCCAGATGGTAAGCCCTCCCGTATCGTAGTTATCTACACGACGGGGAGTCAGGCAACTATGGATGAACGAAATAGACAGATCGCTGAGATAGGTGCCTCACTGATTAAGCATTGGTAA
>lsaE__ from Staphylococcus aureus SA7112 plasmid pSA7112-2 KX011077 
ATGTCCTTAATAAATGTTTCAAATCTAACTTTTTCATATGAAGGAAGTTATGACAATATTTTTGAAAATGTAAGTTTTCAGATAGATACAGATTGGAAACTCGGTTTTATTGGAAGAAACGGACGCGGTAAAACTACTTTCTTAAATTTACTGCTTGGCAAATATGCGTATTCCGGCAATATAAGTTCTACAGTTAAGTTTGAGTATTTTCCTTATGATGTGGAAGATAAGAGTCTATATACAATTGAAGTAATGAAGAGTATTTGTACGGAATGTATGGATTGGGAGATTTTTCGTGAAATATCATTGCTTGATGTTCAAGAAGATGCTTTATATCGTCCGTTTAATACATTGTCAAATGGTGAGCAAACGAAGGTCCTTCTTGCAGCTTTATTCCTTACAGCGAGTTGTTTCCTGCTTATTGATGAACCTACAAACCATCTTGACATCGATGCACGTAATGTAGTGCAAAACTATTTGAAACGCAAGAAGGGGTTTATTTTGGTATCTCATGATAGAAGCTTACTTGATCAATGTGTTGACCATATACTATCTATCAATAAAACGAATATCGAAATCCAAAAGGGAAATTTTACTTCTTGGTGGGAGAACAAAACGTTACAAGATAATTTTGAACTGGCAGAAAACAAGAAACTCCTTAAAGAAATAGGAAGGTTGTCTTATGCAGCAAAACGTAGTTCAAACTGGTCAAATAAAGTAGAAAAAAGTAAATATGGAACAACAAATTCTGGTTCAAAACTGGATAAGGGTTATGTTGGACATAAGGCTGCAAAAGCGATGAAACGTGCCAAAAATATTGAGTCAAGACATCAGGAAGCCGTTTTACAAAAATCAGAACTGCTCCACAACATTGAACAATATGATGACTTAAAAATTTCACCACTTGAATTTCACAAAGAGTGCTTAATAGAAGCGAATGATTTATCATTGTCTTATGGAGATAAAGAAGTATGCAGTAATCTTAATTTCAGAGTCAATATTGGTGATAGAGTTGCCATTATCGGAAAAAATGGGAGTGGTAAGTCTAGTATCCTAAAATTGATTAATGGAGATGATATTAAATTTACCGGAAATTTTATGCTAGCAAGTGGACTAAAAATTTCTTATATTTCGCAAGATACTTCATATTTAAAAGGTAATCTATCTGAATTTGCCTATAATAATAAGATCGATGAAACTCTATTTAAAACGATTCTTCGTAAACTGGATTTTAATAGAGAGCAGTTTGATAAGAACATGGTGGATTTTAGTGCTGGTCAGAAAAAGAAAGTACTAATTGCTAAAAGCCTTTGTGAAAGTGCACATTTGTATATATGGGATGAGCCATTGAACTATATTGATATTTTTTCACGTATCCAAATTGAAAAAATGATTTTGGAATATTGTCCTACACTATTGTTTGTGGAGCATGATGATGCTTTTTGCAATAACATTTGTACGAAAAATATTAATTTAGGTTTGTAG
>mecA__ from Staphylococcus aureus N315 BA000018 
ATGAAAAAGATAAAAATTGTTCCACTTATTTTAATAGTTGTAGTTGTCGGGTTTGGTATA
TATTTTTATGCTTCCAAAGATAAAGAAATTAATAATACTATTGATGCAATTGAAGATAAA
AATTTCAAACAAGTTTATAAAGATAGCAGTTATATTTCTAAAAGCGATAATGGTGAAGTA
GAAATGACTGAACGTCCGATAAAAATATATAATAGTTTAGGCGTTAAAGATATAAACATT
CAGGATCGTAAAATAAAAAAAGTATCTAAAAATAAAAAACGAGTAGATGCTCAATATAAA
ATTAAAACAAACTACGGTAACATTGATCGCAACGTTCAATTTAATTTTGTTAAAGAAGAT
GGTATGTGGAAGTTAGATTGGGATCATAGCGTCATTATTCCAGGAATGCAGAAAGACCAA
AGCATACATATTGAAAATTTAAAATCAGAACGTGGTAAAATTTTAGACCGAAACAATGTG
GAATTGGCCAATACAGGAACAGCATATGAGATAGGCATCGTTCCAAAGAATGTATCTAAA
AAAGATTATAAAGCAATCGCTAAAGAACTAAGTATTTCTGAAGACTATATCAAACAACAA
ATGGATCAAAATTGGGTACAAGATGATACCTTCGTTCCACTTAAAACCGTTAAAAAAATG
GATGAATATTTAAGTGATTTCGCAAAAAAATTTCATCTTACAACTAATGAAACAGAAAGT
CGTAACTATCCTCTAGGAAAAGCGACTTCACATCTATTAGGTTATGTTGGTCCCATTAAC
TCTGAAGAATTAAAACAAAAAGAATATAAAGGCTATAAAGATGATGCAGTTATTGGTAAA
AAGGGACTCGAAAAACTTTACGATAAAAAGCTCCAACATGAAGATGGCTATCGTGTCACA
ATCGTTGACGATAATAGCAATACAATCGCACATACATTAATAGAGAAAAAGAAAAAAGAT
GGCAAAGATATTCAACTAACTATTGATGCTAAAGTTCAAAAGAGTATTTATAACAACATG
AAAAATGATTATGGCTCAGGTACTGCTATCCACCCTCAAACAGGTGAATTATTAGCACTT
GTAAGCACACCTTCATATGACGTCTATCCATTTATGTATGGCATGAGTAACGAAGAATAT
AATAAATTAACCGAAGATAAAAAAGAACCTCTGCTCAACAAGTTCCAGATTACAACTTCA
CCAGGTTCAACTCAAAAAATATTAACAGCAATGATTGGGTTAAATAACAAAACATTAGAC
GATAAAACAAGTTATAAAATCGATGGTAAAGGTTGGCAAAAAGATAAATCTTGGGGTGGT
TACAACGTTACAAGATATGAAGTGGTAAATGGTAATATCGACTTAAAACAAGCAATAGAA
TCATCAGATAACATTTTCTTTGCTAGAGTAGCACTCGAATTAGGCAGTAAGAAATTTGAA
AAAGGCATGAAAAAACTAGGTGTTGGTGAAGATATACCAAGTGATTATCCATTTTATAAT
GCTCAAATTTCAAACAAAAATTTAGATAATGAAATATTATTAGCTGATTCAGGTTACGGA
CAAGGTGAAATACTGATTAACCCAGTACAGATCCTTTCAATCTATAGCGCATTAGAAAAT
AATGGCAATATTAACGCACCTCACTTATTAAAAGACACGAAAAACAAAGTTTGGAAGAAA
AATATTATTTCCAAAGAAAATATCAATCTATTAACTGATGGTATGCAACAAGTCGTAAAT
AAAACACATAAAGAAGATATTTATAGATCTTATGCAAACTTAATTGGCAAATCCGGTACT
GCAGAACTCAAAATGAAACAAGGAGAAACTGGCAGACAAATTGGGTGGTTTATATCATAT
GATAAAGATAATCCAAACATGATGATGGCTATTAATGTTAAAGATGTACAAGATAAAGGA
ATGGCTAGCTACAATGCCAAAATCTCAGGTAAAGTGTATGATGAGCTATATGAGAACGGT
AATAAAAAATACGATATAGATGAATAA
>mecI__ from Staphylococcus aureus N315 BA000018 
ATGGATAATAAAACGTATGAAATATCATCTGCAGAATGGGAAGTTATGAATATCATTTGGATGAAAAAATATGCAAGTGCGAATAATATAATAGAAGAAATACAAATGCAAAAGGACTGGAGTCCAAAAACCATTCGTACACTTATAACGAGATTGTATAAAAAGGGATTTATAGATCGTAAAAAAGACAATAAAATTTTTCAATATTACTCTCTTGTAGAAGAAAGTGATATAAAATATAAAACATCTAAAAACTTTATCAATAAAGTATACAAAGGCGGTTTCAATTCACTTGTCTTAAACTTTGTAGAAAAAGAAGATCTATCACAAGATGAAATAGAAGAATTGAGAAATATATTGAATAAAAAATAA
>mecR1__ from Staphylococcus aureus N315 BA000018
GTGTTATCATCTTTTTTAATGTTAAGTATAATCAGTTCATTGCTCACGATATGTGTAATT
TTTTTAGTGAGAATGCTCTATATAAAATATACTCAAAATATTATGTCACATAAGATTTGG
TTATTAGTGCTCGTCTCCACGTTAATTCCATTAATACCATTTTACAAAATATCGAATTTT
ACATTTTCAAAAGATATGATGAATCGAAATGTATCTGACACGACTTCTTCGGTTAGTCAT
ATGTTAGATGGTCAACAATCATCTGTTACGAAAGACTTAGCAATTAATGTTAATCAGTTT
GAGACCTCAAATATAACGTATATGATTCTTTTGATATGGGTATTTGGTAGTTTGTTGTGC
TTATTTTATATGATTAAGGCATTCCGACAAATTGATGTTATTAAAAGTTCGTCATTGGAA
TCGTCATATCTTAATGAACGACTTAAAGTATGTCAAAGTAAGATGCAGTTCTACAAAAAG
CATATAACAATTAGTTATAGTTCAAACATTGATAATCCGATGGTATTTGGTTTAGTGAAA
TCCCAAATTGTACTACCAACTGTCGTAGTCGAAACCATGAATGACAAAGAAATTGAATAT
ATTATTCTACATGAACTATCACATGTGAAAAGTCATGACTTAATATTCAACCAGCTTTAT
GTTGTTTTTAAAATGATATTCTGGTTTAATCCTGCACTATATATAAGTAAAACAATGATG
GACAATGACTGTGAAAAAGTATGTGATAGAAACGTTTTAAAAATTTTGAATCGCCATGAA
CATATACGTTATGGTGAATCGATATTAAAATGCTCTATTTTAAAATCTCAGCACATAAAT
AATGTGGCAGCACAATATTTACTAGGTTTTAATTCAAATATTAAAGAACGTGTTAAGTAT
ATTGCACTTTATGATTCAATGCCTAAACCTAATCGAAACAAGCGTATTGTTGCGTATATT
GTATGTAGTATATCGCTTTTAATACAAGCACCGTTACTATCTGCACATGTTCAACAAGAC
AAATATGAAACAAATGTATCATATAAAAAATTAAATCAACTAGCTCCGTATTTCAAAGGA
TTTGATGGAAGTTTTGTGCTTTATAATGAACGGGAGCAAGCTTATTCTATTTATAATGAA
CCAGAAAGTAAACAACGATATTCACCTAATTCTACTTACAAAATTTATTTAGCGTTAATG
GCATTCGACCAAAATTTACTCTCATTAAATCATACTGAACAACAATGGGATAAACATCAA
TATCCATTTAAAGAATGGAACCAAGATCAAAATTTAAATTCTTCAATGAAATATTCAGTA
AATTGGTATTACGAAAATTTAAACAAACATTTAAGACAAGATGAGGTTAAATCTTATTTA
GATCTAATTGAATATGGTAATGAAGAAATATCAGGGAATGAAAATTATTGGAATGAATCT
TCATTAAAAATTTCTGCAATAGAACAGGTTAATTTGTTGAAAAATATGAAACAACATAAC
ATGCATTTTGATAATAAGGCTATTGAAAAAGTTGAAAATAGTATGACTTTGAAACAAAAA
GATACTTATAAATATGTAGGTAAAACTGGAACAGGAATCGTGAATCACAAAGAAGCAAAT
GGATGGTTCGTAGGTTATGTTGAAACGAAAGATAATACGTATTATTTTGCTACACATTTA
AAAGGCGAAGACAATGCGAATGGCGAAAAAGCACAACAAATTTCTGAGCGTATTTTAAAA
GAAATGGAGTTAATATAA
>vgbA__ from Staphylococcus aureus M20129
ATGGAATTTAAATTACAAGAATTAAATCTTACTAACCAAGATACAGGACCATATGGTATAACCGTTTCAGATAAGGGGAAAGTTTGGATTACACAACATAAAGCAAATATGATAAGTTGCATCAATTTAGATGGAAAAATTACAGAGTACCCACTACCGACACCAGATGCAAAAGTCATGTGTTTAACTATATCCTCAGATGGGGAAGTTTGGTTTACTGAGAATGCAGCAAACAAAATAGGGAGGATTACAAAAAAAGGGATTATTAAGGAATATACATTGCCTAACCCAGATTCAGCACCCTACGGTATTACAGAAGGACCAAATGGAGATATATGGTTTACAGAAATGAATGGCAACCGTATTGGACGTATTACGGACGACGGTAAAATTCGTGAATACGAGCTGCCTAATAAAGGATCTTACCCTTCTTTTATCACTTTGGGTTCTGATAATGCCCTGTGGTTCACAGAAAATCAAAATAATGCTATTGGTAGAATTACAGAAAGTGGGGATATTACAGAGTTTAAAATTCCTACACCTGCATCAGGACCAGTTGGTATTACAAAGGGGAACGACGATGCTTTATGGTTTGTGGAAATTATCGGTAATAAGATAGGGCGAATAACTCCTCTGGGGGAAATTACCGAATTCAAAATTCCAACGCCAAACGCTCGACCTCATGCAATTACTGCTGGAGCAGGAATTGATTTATGGTTTACTGAATGGGGGGCTAATAAAATAGGAAGGCTGACAAGCAATAATATAATTGAGGAATACCCAATTCAAATCAAAAGTGCTGAACCACATGGCATTTGTTTCGATGGTGAAACAATTTGGTTTGCAATGGAGTGTGACAAGATAGGCAAATTAACTCTCATTAAGGATAATATGGAGTGA
>vgaE__ from Staphylococcus aureus Sau-3221Lar MH454240
ATGTTATTATTTGAAGGTACATCATTGAAAAAACACATACAAGACAGATTATTATTTGATATAGATTTAATACAAGTACATGAACATCAGCGAATAGGATTAGTAGGTAGGAATGGAACGGGGAAAACAAGTCTATTAAAAATTATTACAGGTGAAGAACTAGTTGATGGAGGGAATGTTAATCATTTTACCTCTGTAAAATTAGTACCACAATTTAAAGAAACAAGATCGGAGAAAAGTGGTGGAGAAATAACGCAACAATATTTGCAATTAGCATTTAATGAAAAGCCAGGATTATTAATTTTAGATGAACCAACGACTCATTTAGATACACAAAGAATTGATTGGTTAGAAAAGAAATTAGCAAACTATCAAGGAGCATTTGTTGTCGTATCACATGATCGGACATTTCTAAATAATGTGTGTACTGAAATATGGGAAATAGAAGATGGTAGTCTAAACGCGTTTAAAGGGGATTATAATGCTTATGCGGAACAAAAGGAATTAATAAAAACACAGCAGCAGATTGCATTTGAAAAGTACGAACGAGAGAAAAAGCAATTAGAAAAAGCAATACGACAAAAAGAGGAAAGAGCACAGCGAGCAACAAAGAAACCTAAAAATCTGAGTTCTTCAGAGGCAAGAATAACAGGAGCTAAAACCCATTATGCCAATATACAGAAAAAGTTGAGGGGTTCTGCAAAAGCATTAGAAACAAGGTTGGAACAACTGGATAGGATTGACAAGGTGAAAGAACTACCTGAAATTAAGATGGATATATTAAATAAAGAAAGTCTAACAAACCAGTCTGTGTTACGCGCTGAAAACATTAAGGGAGAGGTTGACGGACGTAAGCTTTGGAATCCCTTTAGTTTATATTTATATGGCGGCGATAAAGTTGCTATCATTGGGAAAAATGGCACGGGTAAAACAACCTTACTTAAAAAAATAGTTGAGCGAGATGAAAGAATAGCAATCCCAGAAAAGGTGAGGATAGGTTATTTTTCCCAACACCTCACAATTCTCGATGATGATAAAACAATCATAGAAAATATACAATTGACCTCTAGTCAGGATGAAACATTAATTAGAACAGTTTTAGCAAGAATGCATTTTTGGGATGAAGATGTCTATAAAAAGGTCGGCATATTAAGTGGTGGTGAAAAAGTAAAAGTAGCACTAGCTAAACTATTCTTAAGTGACGTGAATATGCTGGTGTTAGATGAACCTACAAATTTTTTAGATATTGAATCTTTAGAAGCGCTAGAAACATTAATGAAAAGTTATCATGGAACGATTCTATTTGTTACTCACGACCGAACGTTAGTAACAAATATAGCTACAAAAATAATTGATATAAAAGATGGTAAGATAACAGTATTCGATGGATCATACGAAGCATATGAAGAGTGGTTAGAGAATCAAACAAAGTCCAACAATGATGATCAACTTTTACTAATCGAAACTAAAATATCTGACGTTCTGGGTAGGTTGAGTTTGGAGCCTTCACGAGAGTTAGAAGATGAATTTCAAAGATTATTGAAAGAAAAGAAAGAACTGACTAAAAAACTATAA
>aacA-aphD__ from Staphylococcus aureus WBG4880 plasmid pWBG637 MH587575 
ATGAATATAGTTGAAAATGAAATATGTATAAGAACTTTAATAGATGATGATTTTCCTTTGATGTTAAAATGGTTAACTGATGAAAGAGTATTAGAATTTTATGGTGGTAGAGATAAAAAATATACATTAGAATCATTAAAAAAACATTATACAGAGCCTTGGGAAGATGAAGTTTTTAGAGTAATTATTGAATATAACAATGTTCCTATTGGATATGGACAAATATATAAAATGTATGATGAGTTATATACTGATTATCATTATCCAAAAACTGATGAGATAGTCTATGGTATGGATCAATTTATAGGAGAGCCAAATTATTGGAGTAAAGGAATTGGTACAAGATATATTAAATTGATTTTTGAATTTTTGAAAAAAGAAAGAAATGCTAATGCAGTTATTTTAGACCCTCATAAAAATAATCCAAGAGCAATAAGGGCATACCAAAAATCTGGTTTTAGAATTATTGAAGATTTGCCAGAACATGAATTACACGAGGGCAAAAAAGAAGATTGTTATTTAATGGAATATAGATATGATGATAATGCCACAAATGTTAAGGCAATGAAATATTTAATTGAGCATTACTTTGATAATTTCAAAGTAGATAGTATTGAAATAATCGGTAGTGGTTATGATAGTGTGGCATATTTAGTTAATAATGAATACATTTTTAAAACAAAATTTAGTACTAATAAGAAAAAAGGTTATGCAAAAGAAAAAGCAATATATAATTTTTTAAATACAAATTTAGAAACTAATGTAAAAATTCCTAATATTGAATATTCGTATATTAGTGATGAATTATCTATACTAGGTTATAAAGAAATTAAAGGAACTTTTTTAACACCAGAAATTTATTCTACTATGTCAGAAGAAGAACAAAATTTGTTAAAACGAGATATTGCCAGTTTTTTAAGACAAATGCACGGTTTAGATTATACAGATATTAGTGAATGTACTATTGATAATAAACAAAATGTATTAGAAGAGTATATATTGTTGCGTGAAACTATTTATAATGATTTAACTGATATAGAAAAAGATTATATAGAAAGTTTTATGGAAAGACTAAATGCAACAACAGTTTTTGAGGGTAAAAAGTGTTTATGCCATAATGATTTTAGTTGTAATCATCTATTGTTAGATGGCAATAATAGATTAACTGGAATAATTGATTTTGGAGATTCTGGAATTATAGATGAATATTGTGATTTTATATACTTACTTGAAGATAGTGAAGAAGAAATAGGAACAAATTTTGGAGAAGATATATTAAGAATGTATGGAAATATAGATATTGAGAAAGCAAAAGAATATCAAGATATAGTTGAAGAATATTATCCTATTGAAACTATTGTTTATGGAATTAAAAATATTAAACAGGAATTTATCGAAAATGGTAGAAAAGAAATTTATAAAAGGACTTATAAAGATTGA
>dfrK__ from Staphylococcus aureus RIVM_M084986 CP096528
ATGAAAGTTTCTTTAATTGCTGCGATGGATAAGAATAGGGTATTAGGTAAAGAGAATGAC
ATACCTTGGAGAATCCCAAAGGATTGGGAGTATGTTAAAAATACTACAAAGGGATATCCA
ATTATATTAGGAAGGAAGAATCTTGAATCAATCGGAAGAGCATTACCTGGAAGAAGAAAT
ATTATTCTGACAAGAGATAAGGGTTTCAGCTTTAATGGTTGTGAAATTGTCCATTCAATA
GAAGATGTTTTTGAGATATGTAATAACGAAGAGGAAATTTTCATTTTCGGGGGAGAACAA
ATTTATAATTTGTTTCTACCATATGTTGAGAAAATGTACATTACAAAAATTCATTACGAA
TTTGAAGGAGATACATTCTTTCCAGAAGTGAATTATGAAGAGTGGAGCGAAGTATCTGTT
ACACAAGGAATAACAGATGAAAAAAATCCTTATACATACTATTTTCATATTTATGAACGA
AAAGCTTATTGA
>spd__ from Staphylococcus aureus ST398 plasmid pSWS2889 HG803547
ATGGAGGAACCAAATAAGCAAATTGATAATGTTTTAATAGAATTGAAACGATTGTTTTCAAAAGATTTATTAGGAGTCTATTTATATGGTTCTTATGTTAAAGGGGGTTTAAAAAAAGATAGTGATGTTGATTTTCTAGTGATAATAAATAGAGATATGACTAAAGAAGAAAAAAGAATATTAATTTCGAAAATTATGCCTATCTCTAAAGAAATTGGTGAAGATACAAGTTTAAAATATATAGAATTAACTGTGCTTAATTATCATGAAAATGAAAATTGGTCTTATCCACCTATTGAAGAGTTTATCTATGGGGAATGGCTTAGAGAAGATTATTTAAATTATTTTATTCCAGAAAAGAATAACAACATTGATTTAACAATATTATTATATCAAGCCAAGCTTTCTTCAATATCAATTTATGGCGAAAATAATATTAATAACTTAATTCCTGATGTTCCATTTATTGATTTACAAAAAGCTATAAAGGAAAGTTCTAAAGAATTGATAAAAGATTTTTATGGTGATGAAACAAATGTTATTTTAACCCTTTGTCGTATGATCGTAACTTATGAAACAGGTAAGTTTTATTCAAAAGATTTAGCTGGCAGTATGATAATAGAAAATTTATCAGAAAATTTATCAATTGAAGAAAATAATTTAATAAGTTTAGCTATTTCTAGTTATAAAAATGGTAATAGCGTTGATTGGGAACTTTTTCCTGTTAAGAGTGTCATTAAAAAACTTTATGCTTATTTGAATTATAAATTATGA
>mupA__ from Staphylococcus aureus V605 plasmid pV605 CP013960
TTGACAAAGAAATATTTAAACACCCAGAATGAAATATCAGCATTTTGGAATACTCAAAAG
ATATTTAAAAAATCAATTGACAATAGAAAAGGACAGGAAAGTTTTGTTTTTTATGACGGC
CCCCCAACTGCAAATGGCCTTCCTCATGCTGGCCATGTTCTTGGAAGAGTAATCAAGGAT
TTAGTTGCAAGATTAAAAACTATGCAAGGTTTTTATGTAGAAAGAAAAGCAGGATGGGAT
ACCCATGGCTTACCAGTTGAATTAGAGGTTGAAAAAAAAATTGGAATTAAAGGAAAACAA
GACATTGAAAAGTATGGAATAGAAAATTTTATAAATGAATGTAAAAAAAGTGTATTTAAT
TATGAAAAAGAATGGCGGGATTTTTCTAAAGATTTAGGATACTGGGTTGACATGGACTCC
CCCTATATAACTCTTGAGAATAATTATATTGAAAGTGTATGGAATATATTATCTACATTC
CATAAAAAAGGACTATTATATAAGGGACATAAGGTGACTCCTTATTGTACACATGATCAA
ACCGCTTTAAGTTCTCATGAAGTAGCGCAAGGCTATAAAAACGTTAAAGATTTATCAGCT
GTTGTTAAATTTCAACTTACAAATAGTAAAGATACTTATTTCTTAAGTTGGACTACCACT
CCCTGGACTTTGCCTGCAAATGTAGCATTAGCTATAAATAAAGATCTTAATTATTCAAAA
ATTCGGGTAGAAAATGAGTATTATATCTTAGCTACAGATCTAATTAATTCTATAATAACT
GAAAAATACGAAATTATTGATACCTTTTCAGGAAGTAATTTAATTAATTTAAAATACATT
CCTCCTTTTGAAAGCGACGGTTTAGTTAATGCATATTACGTTGTTGATGGAGAATTTGTT
ACTAACTCAGAAGGAACTGGTATTGTTCATATAGCACCAGCTCATGGGGAAGATGACTAC
CAATTGGTTTTAGAGCGTGATTTGGATTTCTTAAATGTTATAACAAGAGAAGGAGTATAT
AATGATAGGTTCCCTGAATTAGTTGGTAATAAAGCTAAAAATAGTGATATAGAAATCATA
AAATTATTATCCAAAAAACAACTTTTATATAAAAAACAAAAATATGAGCATAATTATCCT
CATTGTTGGAGATGTGGTAATCCTTTGATATATTATGCGATGGAAGGTTGGTTTATTAAA
ACAACTAATTTTAAGAATGAAATTATTAACAATAATAATAATATAGAGTGGTTTCCTTCT
CATATTAAGGAAGGGAGAATGGGAAATTTCTTAGAAAATATGGTTGATTGGAACATTGGT
AGAAATAGATATTGGGGAACACCATTAAATGTATGGATTTGCAATGATTGTAATCACGAA
TACGCACCAAGTAGTATTAAGGATTTACAAAATAATTCCATCAATAAAATTGATGAAGAT
ATTGAGTTGCATAGACCTTATGTTGATAATATCACTCTTAGTTGCCCTAAGTGTAATGGG
AAAATGTCTCGAGTAGAAGAAGTAATCGATGTTTGGTTTGATAGCGGCTCTATGCCGTTT
GCTCAGCATCATTATCCTTTTGATAACCAGAAAATTTTTAATCAACACTTTCCAGCTGAT
TTTATTGCAGAAGGAGTTGATCAAACGAGAGGCTGGTTTTACAGTTTACTAGTAATTTCT
ACTATTCTAAAAGGAAAATCTTCTTATAAACGTGCTTTATCTTTAGGACATATTCTAGAC
AGTAATGGTAAAAAAATGTCTAAAAGTAAAGGAAACGTTATTAATCCAACTGAATTAATT
AATAAGTACGGAGCCGATTCTTTAAGATGGGCCTTAATTTCGGATAGTGCTCCATGGAAT
AACAAAAGATTCTCAGAAAATATAGTAGCTCAGACCAAATCGAAATTTATAGATACGCTT
GATAATATTTATAAATTTTATAATATGTATAATAAAATAGATCACTATAATCCTAATAAT
GAAATTACAAAAAGTAGAAATACATTAGATAATTGGGCTCTTTCTCGCTTAAACACCTTA
ATAAAAGAAAGTAATATTTATGTAAATAATTACGATTTCACTTCCGCAGCCAGATTAATT
AACGAATATACCAATACAATAAGTAATTGGTATATTCGGAGATCGAGAGGACGATTTTGG
GAACAAGGAATTTCTAACGATAAAAAAGATGCGTACAATACGCTTTATGAAATTTTAACA
ACTTTATCAAGACTAGTGGCTCCATTTGTTCCATTTATATCTGAAAAAATCCATTATAAT
TTGACTGGAAAAAGTGTGCATTTACAAGATTATCCACAATATAAAGAAAGTTTTATTAAT
CAAGCATTGGAAGATGAAATGCATACCGTTATAAAAATTGTAGAATTATCTAGACAGGCT
CGCAAAAATGCAGATTTAAAAATTAAGCAACCTTTATCGAAAATGGTGATTAAACCTAAT
AGTCAATTAAACTTAAGTTTTTTACCTAATTACTATTCAATAATAAAAGACGAATTAAAT
ATAAAAAACATTGAATTAACTGATAATATTAATGACTATATTACCTATGAGCTTAAATTG
AATTTTTCTTCTGTGGGACCAAAACTAGGGAACAAAACGAAAAATATTCAAACATTGATA
GACTCCCTATCAGAGTATGATAAAAAAAGTTTAATTGAGTCTAATAACTTCAAAAGTTTA
TCTTCTGATGCTGAGTTAACTAAGGATGATTTTATAATTAAAACCTTACCTAAGGATAGT
TATCAACTCAGTGAAGATAATGACTGCGTTATATTATTAGATAAAAATTTATCTCCTGAA
TTAATTCGCGAAGGACATGCTAGAGAGCTCATTAGATTAATTCAACAATTAAGAAAAAAG
AAAAATTTACCAATAAATCAACGTATTGATATTTATATCGGTGTAACTGGGGAATTATTA
GAATCAATAAAAACCAATAAAAATATGTTTAAAGAAAATTTGCTGATTAAAAATATACAC
TTAAATGTTATAGATGAATATGAAAATACTATTCATTTTAATAATAAAGAAATAAAAATT
TCCTTATTATATTAA
>mupB__ from Staphylococcus aureus MUP87 NG_048009
TTGGAAAACGAGAATATAATAGAAGAACAAAAAATCTTAAATTTTTGGAAAGAAGAAAACATTTTCAAAAAGAGTATTGATAATAGAAAAAATGATAATCCATTTGTTTTTTACGATGGTCCTCCAACTGCCAATGGCTTACCACATACAGGTCACGTGTTAGGAAGAGTAATAAAAGATTTATTTGCTCGATATAAGACAATGCAAGGATTTTATGTTGAAAGAAAAGCTGGGTGGGATACCCATGGACTACCTGTAGAACTTGGTGTTGAAAAAAAACTTGGAATTAAGGATAAAAATGAAATAGAAAAATATGGAATAGAAAAATTTATAAATGAATGTAAAAATAGTGTGTTTATGTATGAAAAACAGTGGAGAGAATTTAGTGAACTAATCGGATATTGGGTAGATATGGAAAAACCGTACAAAACAATGGATAATACGTATATAGAATCAATCTGGTATATATTGTCTGACTTTCATAAAAAAGGTCTTTTATACAAAGGGCATAAAGTTACCCCGTATTGTCCAAGCTGTGAAACTTCTTTAAGTTCTCATGAAGTAGCTCAGGGATATAAGGAAGTAAAAGATATCTCTGTAATCTTAAAATTTCCGATTTTAGACAGTGATGAGAATTTCTTAGTTTGGACGACAACTCCATGGAGCTTACCAGGTAATATAGCTTTAGCCATAAATGCTGAAGAAATATATGTTAAAGTTAATTATGATAATGAAATTTTTATTATCATGGAAAGTTTGTTGCAAAGTGTTTTTAAAGATGAAGACAATATAGATATAGTAAGTAAACATAAAGGAAAAGAATTTGTAGGAAAAGAATACCTCGCTCCTTTCCCTAACAAGTCTCTTATGAACAATGAAAACTCATATAAAGTTTTACCTGCTGATTTTGTTACAAATAAAGATGGTACGGGTATCGTCCATATTGCTCCGGCTTATGGGGAAGATGATTACAAATTAGTTCAAGAAAATAATATACCCTTTATTAATGTTATTGATTCTAGAGGAAAATATAATCAAGATTCTCCTATTTTTAAAGGAGAGCTAGCTAAAGAATCAGATATTAACATTATTAAAGAACTTACACATTTAAATCTACTTTTCAAAAAAGAAAAATATGAACATAGCTATCCTTTTTGTTGGAGATGTGATAATCCATTAATCTATTATGCAATGGAAGGTTGGTTTATAAAAACAACGGCTTATAAAAATGAAATAAAGGAAAACAATCAAAAAATAGAATGGTATCCAGACCATATTAAAAATGGAAGGTTTGGAAATTTCTTAGATAATATGATTGATTGGAATATTGGTAGAAAAAGATATTGGGGCACTCCACTAAATATATGGAAATGCTCCACGTGTTCCCATGAGTTTTCACCTAAAAGCATAAATGATCTAATACAACATTCCATTGAAGATATTCCTTCTGATATAGAATTACATCGACCTTATATAGATAATGTGAAATGTAAATGTCAAAATTGTGGTGGTGACATGTGTAGAGAAGAAGAAGTCATTGATGTATGGTTTGATAGTGGATCGATGCCTTTTGCACAAAATCACTATCCATTTAGTGGTCCCATTCAAAACTCATACCCAGCTGACTTTATAGCTGAAGGAGTTGATCAAACTAGAGGGTGGTTTTATAGCTTATTGGTGATTTCAACAATTTTCAAAGGGGAAGCACCTTATAAAAACGCATTGTCATTAGGACATATATTAGATTCCAATGGACAAAAAATGTCGAAAAGTAAAGGGAATGTTATAGATCCTATATCAATGATAAAAACTTATGGCGCTGATTCTTTAAGATGGACATTAGTTTCTGACAGCGTTCCTTGGACTAACAAAAGGTTTTCAGAAAATATGGTGGCACAATCAAAATCGAGAGTAATTGATACTTTAAAAAATATATTTAACTTCTATAATATGTATCAAAAAATTGATAATTATGACTATACTAGGGATACTCCTAAACAGCTGAATTTACTTGATAATTGGGCTATATCTCGAATGAATTCAGTTATAAAAGAGGTAGAGCTGCATTTAGAAAAATATAACCCTACAAATGCATCAAGAGCTATTGGGGAGTTTATCAATGAAATAAGTAATTGGTATATTAGAAGATCTAGAAGTCGATTTTGGAGTAGTGAAATGAATGAGGATAAAAAGAGTGCGTATTTTACTCTTAGACTTATTTTGATTAATACTTGTAAAATAATAGCTCCTTTCACCCCATTTACTAGCGAGGAAATACATCTAAATCTCACCAAAAAAAGTGTACACTTAGAAGATTTCCCTCAAGCCAAGGAAGAATATATAAATTTAAAACTAGAAGAAGATATGAATAAAGTTTTAGATATTGTCGAAAAATCTAGAAGCATAAGAAATAACATAAACATCAAAACAAAACAACCACTTTCAAACATGTATATATATGACAATAATAATCTTGATAATGAATTTCTAAGAAAATACAAAGACATCATTAAAGATGAAATAAATGTTAAAAAGATAAATATTGTTTCTGATTTAGACAATTTTTTAGAATATGATGTAAAACCGAACTTTTCAACTTTAGGCCCTAAATTAGGAAAAGATATGAAACAATTCCAAATTTTATTTAAAAATATTAAAAAAGAAGAAATGAATAAACTAATCAATGATTTCGATAAACTTCAAAAAGTTTTTGACTCTTTAGGTGTAACAATTGAGGAAAAGGATTTTATTATTAGTAAAATACCTAAAAAGGGATTCTCTCTTTCAAGCAATGACTCTGATCGTCTTATCATTTTAGACACTAATTTGACTCAAGAATTAATTCGCGAAGGGTTTGTCAGAGAATTAATTCGTGTTATTCAACAACTAAGAAAACAACAGAACTTTAATATTGAAGAACGTATAAATGTAGTAATAGACATAGATTCCGATGGTTTACTATCAATTAAAAATAATATCAATATATTGAAAGAAAATGTACTAATTAATAATCTAAAATTTGAGAAAAGAGAAACTATGAAATATTTTAAAATTAATCAGAAAGAAATTGGTATTCAGTTAATGTCTAGCTTTACAAATTAA
>aadD1__ from Staphylococcus aureus SR153 plasmid pSR02 CP048645
GTGAATGGACCAATAATAATGACTAGAGAAGAAAGAATGAAGATTGTTCATGAAATTAAGGAACGAATATTGGATAAATATGGGGATGATGTTAAGGCTATTGGTGTTTATGGCTCTCTTGGTCGTCAGACTGATGGGCCCTATTCGGATATTGAGATGATGTGTGTCATGTCAACAGAGGAAGCAGAGTTCAGCCATGAATGGACAACCGGTGAGTGGAAGGTGGAAGTGAATTTTGATAGCGAAGAGATTCTACTAGATTATGCATCTCAGGTGGAATCAGATTGGCCGCTTACACATGGTCAATTTTTCTCTATTTTGCCGATTTATGATTCAGGTGGATACTTAGAGAAAGTGTATCAAACTGCTAAATCGGTAGAAGCCCAAACGTTCCACGATGCGATTTGTGCCCTTATCGTAGAAGAGCTGTTTGAATATGCAGGCAAATGGCGTAATATTCGTGTGCAAGGACCGACAACATTTCTACCATCCTTGACTGTACAGGTAGCAATGGCAGGTGCCATGTTGATTGGTCTGCATCATCGCATCTGTTATACGACGAGCGCTTCGGTCTTAACTGAAGCAGTTAAGCAATCAGATCTTCCTTCAGGTTATGACCATCTGTGCCAGTTCGTAATGTCTGGTCAACTTTCCGACTCTGAGAAACTTCTGGAATCGCTAGAGAATTTCTGGAATGGGATTCAGGAGTGGACAGAACGACACGGATATATAGTGGATGTGTCAAAACGCATACCATTTTGA
>apmA__ from Staphylococcus aureus ST398 lasmid pKKS49 HE611647
ATGAAAACCAGACTTGAACAAGTTTTAGAACGCTATCTCAACGGACGCGAGGTAGTTGTA
TGGGGTGTTCCGACACGCCGTTTGCTTCGTGCATTAAAACCTTTTAAATTTCGTGTTGAC
GATCGCGTTGACCCTCAATATCATTATGTTGTTGCTGTAAACGATGACGACTTATCCGAC
TTTTTATCCGATGAACAGAGCAAGTCGTTTCAATACGCTAATGACTATCTGACGTTTGAC
GATGAGGGAGGCGAACTTCCGTTTGAACGAATGTGCTTCAATGTCCCCGTTGGCAGGCAA
ACGTATTTTGGAGACGGTGTCGTAGGAGCTTGCAAAAACGGGTATATCAAGAGCATCGGC
CAATTTACATCGATTAACGGCACGGCAGAGATCCATGTGAACCATCAGTTAAACATGACC
TTTGTAAGCGACGATATTCAAAACTTCTTCAATGAAGAGAGTATGGCTATATTCCATGAA
AAGCTGCGAAAGGACCCGAAACACCCTTATGCTTACAGCAAAGAACCTATGACCATAGGT
AGCGATGTTTATATCGGCGCACATGCATTCATCAATGCTTCCACTGTGACAAGCATCGGT
GACGGTGCTATAATCGGCTCGGGCGCAGTGGTTCTGGAAAATGTTCCTCCTTTTGCTGTC
GTCGTTGGTGTCCCTGCGAGAATCAAGCGTTACCGCTTCTCAAAGGAGATGATTGAAACC
CTGCTTCGTGTCAAATGGTGGGACTGGAGTATAGAGGAAATTAATGAAAATGCTGATGCG
CTTATATCACCTGAACTATTTATGAAGAAGTACGGGGGTTT
>poxtA__ from Staphylococcus aureus AOUC-0915 NG_063824
ATGAAAGGTAAAAATATGAATTTAGCCTTTGGGTTGGAAGAAATTTATGAGGATGCTGAGTTTCAAATCGGAGATTTGGATAAGGTCGGTATTGTCGGCGTGAACGGAGCCGGAAAGACCACCTTGTTCCGCCTGCTGTTGGGAGAACTTGAACTTGATAATGGTTCACTGACCAGTGGAAATGCCCGTATTGGTTATCTCCCACAGGAAATTGTCTTGGAAGATGAGGATATTACCGTTTGGGATTTCCTTTTTGAGGGACGTCCGATTAAAAAGTATGAGCAGGAATTGGAAGAAATCTATAAAAAGCTTGAAACCGCAGTCAATGCAGAGCAGGAAGCACTGCTTGCCCGAATGGGAACATTGCAAGAACGCTTGGAGTATTTCGACTTCTATGAGGCAGAAACAATTCTGTTGGAGTTTGCAGATAAAATGAGCATTGATGCAGAATTATATCATCGTCCGATGAGAGAGCTTTCAGGCGGACAAAAATCCAAAATGGCATTTGCCAGACTACTATATTCAAAACCGGAAATTCTATTGTTGGATGAGCCTACCAACCATTTAGATGTCAGCACAAAGGATTTTGTTATAAAATACTTAAAGAATTATAGGGGTTCGGTACTGATTATCAGCCATGATATTGATTTTCTAAATCGGATTATCAACAAAATTATGTACATCAACAAAGCTACCCATAAAATATCTGTTTATGATGGAGACTACTACATCTACAAGAAAAAGTATGCAGAGGAACAGCGGATTCGTGAAATGGCGATTGTACAGCAGGAAAAAGAAATAAAGGAGCTTTCCGATTTTGTACAAAAAGCAAAACAAGCCAGTCAGACCAATCATCACCTCAAACGAATGGGTCAAGAGCGAGCCTTGCGGCTTGATAAAAAGCGTGGAGAGCTGCAAAAGAGAAATCGACTGTACAAGCGTGTGAAGATGGATATTCGCCCCAAGCGTGAAGGGGCACAAGTTCCCTTAGAGGTGGAAAATATCACCTTCCACTATTCGGGGTATCCCACCCTTTATCAGAACCTTTCCTTTCAGATTAACGGAAGAGAACGATTTCTTGTGGTGGGTGAAAACGGTGTCGGTAAATCCACCTTATTGAAATTGATGATGGGTATTCTCAGTCCAGATGAAGGATGCATTCGCTTTAACCAGAAAACTGATATTGCATATTATGCACAGGAACTCGAACAGCTTGATGAAAACAAAACGGTCATTGACAATGTGGAGTCTGAAGGATATACACCGTGGCAAATCAGAGCCGTACTGAGCAACTTCCTGTTTTATGATGACGATGTAAACAAGAAAGTATCTGTGCTGTCCCCTGGAGAAAAAGCAAGGGTTGCCCTTTGCAAAATCCTATTACAGAAAGCCAATCTTTTGATACTGGACGAGCCGACCAACCACCTTGACCCAGAAACGCAGAAAATCATTGGCGGCAACTTCAATTTGTTTGAGGGAACCATTATTGCCGTTAGCCATAACCCATCCTTTGTGGAACAAATCGGAATTAGCCGTATGCTTATTTTGCCCAGCGGTCGAATTGAACCCTATTCCCGTGAGCTGCTTGAGTATTATTATGAAATCAACGGTTCTGTTGCAAAGTTTTAA
>mgrA__ from Staphylococcus aureus KG-22 AP019545
ATGTCTGATCAACATAATTTAAAAGAACAGCTATGCTTTAGTTTGTACAATGCTCAAAGACAAGTTAATCGCTACTACTCTAACAAAGTTTTTAAGAAGTACAATCTAACATACCCACAATTTCTTGTCTTAACAATTTTATGGGATGAATCTCCTGTAAACGTCAAGAAAGTCGTAACTGAATTAGCACTCGATACTGGTACAGTATCACCATTATTAAAACGAATGGAACAAGTAGACTTAATTAAGCGTGAACGTTCCGAAGTCGATCAACGTGAAGTATTTATTCACTTGACTGACAAAAGTGAAACTATTAGACCAGAATTAAGTAATGCATCTGACAAAGTCGCTTCAGCTTCTTCTTTATCTCAAGATGAAGTTAAAGAACTTAATCGCTTATTAGGTAAAGTCATTCATGCATTTGATGAAACAAAGGAAAAATAA
>fusC__ from Staphylococcus aureus WBG8287 CP070986
ATGAATAAAATAGAAGTGTATAAGTTTGTTAAAGTAAAGCAGTTAGTATATCAATTGATTAAGTTATATCGTACAAACGATATGAATTCCCATAAAACACAAAAAGATTTTTTACTAAATGAAATTAATGATATCTTTAAAGAAAAAGATATTGATATCTCGGACTTTATTACATCGATTGACGATGTAAAATTAACTAAGAAAAAAGCAGAACATCTTTTAAATGAATTAAAAGTGTACATCCAAGATTTTGAAATACCTTCATCAAGTCAACTGGAGAAAATTTTTCGTAAAGTAAAAAAATTAAAGAGACCAGATATAAATTTAATTGATACAAAAGAAATTTCATATTTAGGATGGAATGATAATTCTTCTAACCGAAAATATATCGTTTATAAAAATTTAGATGATAAATTCGAAGGTATATATGGCGAAATTTCACCAAATAAAGTAAAAGGATTCTGTAAAATTTGTAATCAGGAATCTGATACATCACTCTTTCTCAATAAAACTAAACATAATAAGAGTAGTGGAACATATACTAAAAAAGGAGATTACATTTGTTATGACAGTTTTAAATGTAATCAGAACCTAGATGATATAAATAATCTTTACGAATTTATTGTTAAAATAAAATAG
>mepR__ from Staphylococcus aureus ch22 CP017807
ATGGAATTCACTTATTCGTATTTATTTAGAATGATTAGTCATGAGATGAAACAAAAGGCTGATCAAAAGTTAGAGCAATTTGATATTACAAATGAGCAAGGTCATACGTTAGGTTATCTTTATGCACATCAACAAGATGGACTGACACAAAATGATATTGCTAAAGCATTACAACGAACAGGTCCAACTGTCAGTAATTTATTAAGGAACCTTGAACGTAAAAAGCTGATCTATCGCTATGTCGATGCACAAGATACGAGAAGAAAGAATATAGGACTGACTACCTCTGGGATTAAACTTGTAGAAGCATTCACTTCGATATTTGATGAAATGGAGCAAACACTCGTATCGCAGTTATCTGAAGAAGAAAATGAACAAATGAAAGCAAACTTAACTAAAATGTTATCTAGTTTACAATAA
>cfrA__ from Staphylococcus aureus CFSAN064038 plasmid pGMI17-006 CP028164
ATGAATTTTAATAATAAAACAAAGTATGGTAAAATACAGGAATTTTTAAGAAGTAATAATGAGCCTGATTATAGAATAAAACAAATAACCAATGCGATTTTTAAACAAAGAATTAGTCGATTTGAGGATATGAAGGTTCTTCCAAAATTACTTAGGGAGGATTTAATAAATAATTTTGGAGAAACAGTTTTGAATATCAAGCTCTTAGCAGAGCAAAATTCAGAGCAAGTTACGAAAGTGCTTTTTGAAGTATCAAAGAATGAGAGAGTAGAAACGGTAAACATGAAGTATAAAGCAGGTTGGGAGTCATTTTGTATATCATCACAATGCGGATGTAATTTTGGGTGTAAATTTTGTGCTACAGGCGACATTGGATTGAAAAAAAACCTAACTGTAGATGAGATAACAGATCAAGTTTTATACTTCCATTTATTAGGTCATCAAATTGATAGCATTTCTTTTATGGGAATGGGTGAAGCTCTAGCCAACCGTCAAGTATTTGATGCTCTTGATTCGTTTACGGATCCTAATTTATTTGCATTAAGTCCTCGTAGACTTTCTATATCAACGATTGGTATTATACCTAGTATCAAAAAAATAACCCAGGAATATCCTCAAGTAAATCTTACATTTTCATTACACTCACCTTATAGTGAGGAACGCAGCAAATTGATGCCAATAAATGATAGATACCCAATAGATGAGGTAATGAATATACTCGATGAACATATAAGATTAACTTCAAGGAAAGTATATATAGCTTATATCATGTTGCCTGGTGTAAATGATTCTCTTGAGCATGCAAACGAAGTTGTTAGCCTTCTTAAAAGTCGCTATAAATCAGGGAAGTTATATCATGTAAATTTGATACGATACAATCCTACAATAAGTGCACCTGAGATGTATGGAGAAGCAAACGAAGGGCAGGTAGAAGCCTTTTACAAAGTTTTGAAGTCTGCTGGTATCCATGTCACAATTAGAAGTCAATTTGGGATTGATATTGACGCTGCTTGTGGTCAATTATATGGTAATTATCAAAATAGCCAATAG
>ermC__ from Staphylococcus aureus R46 plasmid pR46-1 CP039165
ATGAACGAGAAAAATATAAAACACAGTCAAAACTTTATTACTTCAAAACATAATATAGAT
AAAATAATGACAAATATAAGATTAAATGAACATGATAATATCTTTGAAATCGGCTCAGGA
AAAGGGCATTTTACCCTTGAATTAGTACAGAGGTGTAATTTCGTAACTGCCATTGAAATA
GACCATAAATTATGCAAAACTACAGAAAATAAACTTGTTGATCACGATAATTTCCAAGTT
TTAAACAAGGATATATTGCAGTTTAAATTTCCTAAAAACCAATCCTATAAAATATTTGGT
AATATACCTTATAACATAAGTACGGATATAATACGCAAAATTGTTTTTGATAGTATAGCT
GATGAGATTTATTTAATCGTGGAATACGGGTTTGCTAAAAGATTATTAAATACAAAACGC
TCATTGGCATTATTTTTAATGGCAGAAGTTGATATTTCTATATTAAGTATGGTTCCAAGA
GAATATTTTCATCCTAAACCTAAAGTGAATAGCTCACTTATCAGATTAAATAGAAAAAAA
TCAAGAATATCACACAAAGATAAACAGAAGTATAATTATTTCGTTATGAAATGGGTTAAC
AAAGAATACAAGAAAATATTTACAAAAAATCAATTTAACAATTCCTTAAAACATGCAGGA
ATTGACGATTTAAACAATATTAGCTTTGAACAATTCTTATCTCTTTTCAATAGCTATAAA
TTATTTAATAAGTAA
>fexA__ from Mammaliicoccus sciuri S032-3 KX447570
ATGAAAAAGGATAGTAAATCTAAAGAAATGATTCAATCTGAAAAAAGGGGTTCTACTAGG
CTTTTAATGATGGTACTCTCCCTATCTGTACTTGTAGGTGCAATTACGAGTGATATAGTC
AATCCCGTACTTCCACTAATAAGCAAAGATTTAGAAGCTTCGAAATCTCAAGTGAGTTGG
ATAGTTAGTGGTATTGCACTTGTTCTTGCGATTGGAGTTCCGATTTATGGTCGAATCTCA
GACTTTTTTGAGTTACGAAAGCTATATATCTTTACCATTATGATTCTGGCAAGTGGTAGT
CTTTTATGTGCAATTGCCCCGAACCTCCCATTGTTGGTTTTGGGAAGAATGGTTCAGGGT
GCTGGGATGTCCGCAATTCCAGTTCTATCAGTCATTGCAATTTCGAAGGTTTTCCCACAA
GGAAAACGTGGGGGAGCTTTGGGAATTATCGCAGGAAGTATTGGTGTTGGAACTGCTGCT
GGTCCAATATTTGGTGGAGTAGTTGGTCAATATTTAGGGTGGAATGCCTTGTTTTGGTTC
ACATTTTTGTTAGCCATTATGATTGTTATTGGTGCCTACTACGCGTTACCGACAATTAAA
CCGGCAGAATCCGTAGGAAGCAATAAGAACTTTGATTTCATTGGTGGTTTATTCCTCGGC
CTCACAGTAGGATTACTCCTTTTTGGCATCACTCAAGGAGAAACTTCTGGTTTTTCTTCG
TTCTCATCGTTAACTAGCCTAATTGGTTCTGTTGTAGCTTTGGTGGGATTTATTTGGAGA
ATTGTTACCGCAGAAAATCCATTTGTACCACCTGTCCTGTTCAATAACAAGGATTATGTC
AATACGGTCATAATTGCATTTTTTTCGATGTTTGCTTATTTCGCTGTTCTTGTGTTCGTC
CCATTACTAGTCGTTGAGGTGAATGGACTCTCTTCTGGACAGGCTGGAATGATATTGTTG
CCAGGTGGTGTGGCTGTTGCAATCTTATCTCCCTTCGTTGGCCGTCTTTCTGATCGATTT
GGGGATAAACGTCTGATAATTACTGGGATGACTCTGATGGGGCTGTCTACCTTATTCTTG
TCCACCTATGCATCTGGTGCTTCACCTCTGTTAGTTTCCGTGGGGGTCCTCGGAGTAGGG
ATTGCTTTTGCATTCACGAATTCTCCCGCAAATAACGCCGCAGTAAGTGCACTCGATGCA
GACAAGGTTGGTGTCGGAATGGGGATTTTCCAAGGTGCTTTGTACCTTGGAGCAGGAACT
GGAGCAGGTATGATTGGAGCATTATTATCCGCTCGACGTGATGCTACTGAGCCGATAAAT
CCATTATATATATTGGACGCTATGTCCTACTCAGATGCGTTCCTTGCAGCTACAGGGGCA
ATACTCATTGCCTTAATAGCTGGATTAGGTTTAAAAAAGCGTGGGTAA
>vgbB__ from Staphylococcus cohnii BM10711 plasmid pIP1714 NG_048564
ATGAATTTTTATTTAGAGGAGTTTAACTTGTCTATTCCCGATTCAGGTCCATACGGTATAACTTCATCAGAAGACGGAAAGGTATGGTTCACACAACATAAGGCAAACAAAATCAGCAGTCTAGATCAGAGTGGTAGGATAAAAGAATTCGAAGTTCCTACCCCTGATGCTAAAGTGATGTGTTTAATTGTATCTTCACTTGGAGACATATGGTTTACAGAGAATGGTGCAAATAAAATCGGAAAGCTCTCAAAAAAAGGTGGCTTTACAGAATATCCATTGCCACAGCCGGATTCTGGTCCTTACGGAATAACGGAAGGTCTAAATGGCGATATATGGTTTACCCAATTGAATGGAGATCGTATAGGAAAGTTGACAGCTGATGGGACTATTTATGAATATGATTTGCCAAATAAGGGATCTTATCCTGCTTTTATTACTTTAGGTTCGGATAACGCACTTTGGTTCACGGAGAACCAAAATAATTCTATTGGAAGGATTACAAATACAGGGAAATTAGAAGAATATCCTCTACCAACAAATGCAGCGGCTCCAGTGGGTATCACTAGTGGTAACGATGGTGCACTCTGGTTTGTCGAAATTATGGGCAACAAAATAGGTCGAATCACTACAACTGGTGAGATTAGCGAATATGATATTCCAACTCCAAACGCACGTCCACACGCTATAACCGCGGGGAAAAATAGCGAAATATGGTTTACTGAATGGGGGGCAAATCAAATCGGCAGAATTACAAACGACAAAACAATTCAAGAATATCAACTTCAAACAGAAAATGCGGAACCTCATGGTATTACCTTTGGAAAAGATGGATCCGTATGGTTTGCATTAAAATGTAAAATTGGGAAGCTGAATTTGAACGAATGA
>lsaA__ from Staphylococcus aureus CFSAN064038 plasmid pGMI17-006 CP028164
ATGTCAATGATACATGTACAAAATTTAACTTTCTCTTATCCGAGTAGTTTTGATAATATC
TTTGAAGATGTAAGCTTTCAAATTGATACAGATTGGAAGCTTGGATTTATTGGTCGAAAT
GGACGAGGGAAAACAACCCTTTTTAATTTATTACTAGATAAATTTGAATATAGGGGGAAA
ATCATTTCTTCGGTCGATTTTAACTACTTCCCATATCCAGTAGAAGATAAAAGTAAGTAT
ACACATGAAATTTTAGAAGAAATATGCCCTCAAGCTGAGGACTGGGAATTTCTTCGAGAA
ATAGCTTATTTAAATGTGGATGCCGAAGCCATGTACCGTCCTTTTGAAACTTTATCAAAC
GGTGAACAAACAAAGGTATTGCTTGTTGCTCTATTTTTAAACGAAGGACAATTTTTATTA
ATTGATGAACCAACAAATCATTTAGATACTGAAGCTCGTAAGACGGTTTCGAATTACTTG
AGGAAGAAAAAAGGGTTTATTTTAATTTCTCATGACCGTAACTTTTTAGATGGCTGTGTT
GATCATATCTTGTCTATAAATAGAGCAGATATTGAGGTTCAAAGTGGAAATTATTCCTCA
TGGAAGTTGAACTTTGACCGACAGCAGGGACATGAACAAGCAACAAATGAACGCTTGCAG
AAGGATATTGGAAGGTTAGAACAATCTACAAAACGTTCGGCTGGTTGGTCTAACCGAGTC
GAAGCTTCAAAAAATGGAACAACGAATTCTGGTTCTAAATTGGACAAAGGTTTTGTAGGA
CATAAAGCAGCAAAAATGATGAAACGATCTAAGAACCTTGAGGCTCGACAGCAAAAATCG
ATTGAAGAAAAGTCAAAGCTTCTAAAAAACATTGAAAAAACGGAGTCCCTACAGTTTGAA
CCAGTGGAATATAAATCGAAGGAACTCATTCAATTAACAGATGTGTCTGTCATATATGAT
GGGCAAGTTGTCAACAAACCAATAAGTTTTAATGTTGAACAAGGAGATAGAATTGTACTG
GATGGAAAGAACGGCAGTGGAAAAAGTAGTATTTTAAAATTAATCTTAGGCGATCCAATA
CAGTATACAGGCACGTTAAATACGGGTTCTAACCTGATAACTTCTTATGTTCAGCAAGAC
ACCTCTCATTTAAAGGGGATGCTAGCTGACTTTATTGAAGAAAATGAGATTGATGAATCG
TTGTTTAAGGCCATCCTGAGAAAGCTAGATTTTGACCGAGTACAGTTTGAAAAAGATATA
TCTCATTATTCAGGTGGTCAGAAGAAAAAATTGCTTATCGCTAAAAGTTTATGTGAAAAA
GCTCACCTATATATTTGGGATGAACCATTAAACTTTATTGATATTTACTCTCGAATGCAA
ATTGAAGAGCTTATTCAAACCTTTAATCCGACTATGGTTTTTGTTGAACATGACCAGACC
TTCCAAGAGACAATATCAACAAAAATAATAAAAATATAA
>vatB__ from Staphylococcus epidermidis HD66-6 CP052951
ATGAAATATGGCCCTGATCCAAATAGCATATATCCACATGAAGAAATAAAAAGTGTTTGT
TTTATTAAAAATACAATTACCAATCCAAATATTATAGTTGGAGATTATACTTACTATTCC
GATGTTAACGGAGCTGAAAAATTTGAAGAACATGTGACACATCATTATGAATTTAGGGGT
GATAAACTTGTAATTGGCAAGTTTTGTGCAATAGCTGAAGGTATAGAATTTATTATGAAT
GGAGCAAACCATAGAATGAATTCAATAACAACTTATCCTTTTAATATAATGGGAAATGGT
TGGGAAAAAGCAACTCCATCTCTTGAAGATTTACCATTTAAGGGAGATACTGTTGTTGGA
AATGATGTGTGGATTGGTCAGAATGTTACTGTTATGCCAGGAATTCAAATAGGTGATGGA
GCAATTGTTGCTGCGAATTCAGTTGTTACAAAAGATGTACCACCATATCGTATTATTGGT
GGAAATCCGAGTAGAATTATAAAGAAAAGGTTTGAAGATGAATTGATAGATTATTTATTG
CAAATAAAATGGTGGGATTGGTCAGCACAAAAAATATTTTCTAATCTTGAAACACTTTGT
AGCTCTGATTTAGAGAAAATAAAATCTATTCGAGATTAG
>erm43__ from Mammaliicoccus lentus SH-1 KR778889
ATGAATAACAAAAATCCCAAAGATACGCAGAACTTTATAACCTCTAAGAAATGTATAAAT
GAAATATTAAAAAATATTATTATTACAGCAGATGATAACATTGTTGAAATTGGAACGGGG
AAAGGTCATTTTACGAAAGCTTTATCAAAAGTAGTTAAGTCTGTAATTGGCGTAGAAATC
GATAAGTCTTTATATTATAACTTGAAAAAGGATAGTAAACTACAAGATAATATACAACTT
ATTAATCAAGATATATTAAATTTTCAATTCCCTGATAATAAAGATTATAAAATTTTTGGT
AGTATTCCTTATAATATTAGTACTGAAATTATTAAAAAAATACTGTATGAGAGTAAAGCA
GAATACAATTATTTAATTGTAGAATTAGGATTTGCTAAACGGATTCAAGATAAAAATAAA
GCGTTAAGCCTACTATTATTGCCTAAAATGGATGTTGAAATCTTGAAAGTAATTCCTAAC
AAATATTTTCATCCCAAACCTAAAGTAGAATCGGCATTAATATTATTAAAAAAACATAAA
CCTTTAATTTCGGCAAAAGATGAAAAAAATTATCAATTCTTTGTATATAAGTGGGTAAAC
AAAGAATATAAGAAATTGTTTACAAAAAACCAGTTTAAGAAAGCATTAAAAAATGCAAAT
GTACAAAACTTAAATAAAATATCGAAACAACAATTTATCTCTATTTTTTANNNTTATAAA
TTATTTAATTAA
>vatA__ from Staphylococcus aureus NG_048537
TTGAATTTAAACAATGACCATGGACCTGATCCCGAAAATATTTTACCGATAAAAGGGAATCGGAATCTTCAATTTATAAAACCTACTATAACGAACGAAAACATTTTGGTGGGGGAATATTCTTATTATGATAGTAAGCGAGGAGAATCCTTTGAAGATCAAGTCTTATATCATTATGAAGTGATTGGAGATAAGTTGATTATAGGAAGATTTTGTTCAATTGGTCCCGGAACAACATTTATTATGAATGGTGCAAACCATCGGATGGATGGATCAACATATCCTTTTCATCTATTCAGGATGGGTTGGGAGAAGTATATGCCTTCCTTAAAAGATCTTCCCTTGAAAGGGGACATTGAAATTGGAAATGATGTATGGATAGGTAGAGATGTAACCATTATGCCTGGGGTGAAAATTGGGGACGGGGCAATCATTGCTGCAGAAGCTGTTGTCACAAAGAATGTTGCTCCCTATTCTATTGTCGGTGGAAATCCCTTAAAATTTATAAGAAAAAGGTTTTCTGATGGAGTTATCGAAGAATGGTTAGCTTTACAATGGTGGAATTTAGATATGAAAATTATTAATGAAAATCTTCCCTTCATAATAAATGGAGATATCGAAATGCTGAAGAGAAAAAGAAAACTTCTAGATGACACTTGA
>erm33__ from Mammaliicoccus sciuri pSCFS1 plasmid AJ579365
ATGAACAAAAAAAATATAAAAGACAGTCAAAACTTTATTACTTCGAAACGTAATATAGATAAAATAATGACAAATATAAGCTTAAATGAACATGATAATATCTTTGAAATTGGCTCAGGAAAAGGGCATTTTACCCTTGAATTAGTACAAAGGTGTAATTTCGTAACTGCTATTGAAATAGACCATAAATTATGCAAGACTACAGAAAATAAACTTGTTGATCACGATAATTTTCAAGTTTTAAACAAGGATATATTGCAGTTTAAATTTCCTAAAAACCAATCCTATAATATATTTGGTAATATTCCTTATAACATCAGTACGGATATTGTCAAAAGAATTACCTTTGAAAGTCAGGCTAAATATAGCTATCTTATCGTTGAGAAGGGATTTGCGAAAAGATTGCAAAATCTGCAACGAGCTTTGGGTTTACTATTAATGGTGGAGATGGATATAAAAATGCTCAAAAAAGTACCACCACTATATTTTCATCCTAAGCCAAGTGTAGACTCTGTATTGATTGTTCTTGAACGACATCAACCATTGATTTCAAAGAAGGACTACAAAAAGTATCGATCTTTTGTTTATAAGTGGGTAAACCGTGAATATCGTGTTCTTTTCACTAAAAACCAATTCCGACAGGCTTTGAAGCATGCAAATGTCACTAATATTAATAAACTATCGAAGGAACAATTTCTTTCTATTTTCAATAGTTACAAATTGTTTCACTAA
>ermY__ from Staphylococcus aureus plasmid pMS97 AB179623
ATGAACAAAAAAGATATAAAATTTAGTCAAAATTTTATTACTTCGAAACGACATATAAATAAAATAATGAGTAATTTAGAATTAAATAGAAATGATAATGTTTTTGAAATTGGTTCAGGAAAAGGGCATTTCACACTAGAACTGGTTCAAAAATGTAATTATGTAACAGTTATCGAGATAGATTCAAATTTATGTATTCAAACACAAAATAAAGTTACAAATTACGATAACTTTCGAATTATAAATAAGGATATATTACAGTTTAAGTTCCCAAACAACAAAGCATATAAAATCTACGGTAATATACCTTATTATATAAGTACGGATATAGTACGAAAAATTGTCTTTGAAAGTGAAGCAACAGTTAGTTACTTAATAGTTGAAGAAGGATTTGCTAAAAGGCTACTCAATACAAATCGTTCTCTAGCGTTACTTTTAATGACTGAAGTAGATATATCCATATTAAGTAAAATCCCTAAAGAATACTTTCATCCAAAGCCTAAAATTAATAGCTCTTTAATTATATTAAAAAGACACCCGTCAAAAATATCATACAAAGATAAAAAAATGTATAATAATTTTGTTATGAAATGGGTTAACCAAGAATACAGCAAACTATTTACCAAAAATCAGTTTAATAAAGCCTTAAATTATGCAAAAATAAAGGATTTAAAGAACATTAACTTCGAACAATTTTTATCAGTATTTAATAGCTATAAATTGTTTAATAACTAA
>mphC__ from Staphylococcus chromogenes 1401 plasmid CP046029 
ATGACTCGACATAATGAAATTATTAAATGTGCAGAAAAATATCAATTACACATCCAACCT
CAAACAATCTCATTGAATGAATCGGGACTTGATTTCCAAGTTGCATTTGGAAAAGATAAA
CATGGAGTAGAATGGGTTTTGAGACTACCAAGAAGACCTGACGTTTATAAACGAACAAAA
CCCGAAAAACAAACGGTAGACTTCTTACAGAAGAATGTTTCATTTGAAATACCGAAGTGG
AAAGTACATGCAAAAGACCTTATTGCTTACCCAAAACTTACAGGTAAACCCGCAGCCACA
ATAGATCCAGAAATACAAAATTATGTATGGGAAATTGAACACAAACCATTACCAGAAAAC
TTTATTAACACATTAGCTGAAACACTCGTAGATTTACACAACATACCAGAAGAAAACATT
AACGTTCAGCATATAAATATCAAAACCATACAAGAAATAAAAAATGACTTTCAAAGAAGA
ATGAATAAAGTTAAAGCAACTTATGGCGTAGCAGATGAATTATGGAACAGATGGAAACAA
TGGTTAGAAAACGACGAACTATGGCCTCGACATGCGACCATGATACATGGGGACTTACAT
CCAGGACATATAATGGTAGATAACCAAGCAAACGTCACAGGTCTCATAGACTGGACTGAA
GCAACCCACTCCGACCCATCAATGGACTTTATAGGACACCATCGTGTATTCGACGACGAA
GGATTAGAGCAACTCATAACAGCATACGGTAAAGCTGGAGGTGAAATATGGCCACGAATG
AAAGAGCATATAATAGAACTCAATGCAGTATTCCCAATGTTTATCGCTGAGTTTGCTATG
GAATCAGGAGAATCGGCGTATGAAACGATGGCATTGAAAGAGTTAGGTATGAAAGAGTAG
>vgaC__ from Staphylococcus aureus ST398 plasmid pKKS825 FN377602
ATGGTTTTACTAGAGGCCAAAAATATAAAACACTACATCAAAGATCGCTTATTATTAAAG
ATTGATGAATTAAAAATTGAACATAATGACCGGATTGGCTTGGTAGGTGTAAATGGAAGT
GGAAAAACAACTTTGTTAAATATCCTTGCTGAAAAATTTATTCCTGACGAGGGGACAATC
ACGCCGTATGCCCAGAGTGAGATATTGCCACAGTTAAAAAAGACCGATGCGGCAAAAAGT
GGGGGCGAAATTACTCAGGAATATATTCAACAAACGTTAAATAGTGCTCCAGCTCTTTTA
TTAGCAGACGAACCGACGACCAATCTAGATACAGATCATATCGAATGGGTTGAAAAAAAA
TTGAAGCGTTGGCAGGGGGCCTTCGTTCTTGTTTCCCATGACCGAGAATTTTTAGACGCT
CTGTGTTCTGTTATTTGGGAACTGGAAGATGGTGAAATAACGGAGTACAAGGGCAATTAT
AGTGATTATCTCAAGCAAAAAGAAGTAGAAAAGCAACAACAACAATCCACATATGAAAAA
TATGAAAAAGAAAAAAAACAGCTGGAGAAAGCAATCCAACTAAAAGAAGAAAAGGCCCAA
CGAGCAACTAAAAAGCCTAAAAATTTATCTGCTTCTGAGAGACGAATAAAGGGATCGAAG
CCTTACTTCGCAAAAAAACAGAAAAAACTGCATAAAACTGCAGGTGCTCTTGAAACAAGA
GTAGAGAAATTAGAAAAAGTAGAGAAAATAAAAGATCAGCCACCTATTAAAATGGATTTA
CCAAATGAAAGAAATCTTAAAAATCGTGTGATTATTCGGGTTGAGGATCTAGAAGGACTT
GTTCCCAAGCAGTTACTTTGGAAAAAGGCAACTTTTCAAATTTATGGTGGGGACAAACTA
GCTATCATAGGACCCAATGGTAGTGGAAAAACAACTTTAGTTAAAAAAATAATAACTCAA
GAAAATGGTGTCACTATTTCTCCGTCTGTTAAGATCGGTTACTTTAGTCAGAATCTAATG
ACGCTAGATGTAAACAAATCTATTTTAGAGAACGTTCAAAATTCTTCGAAACAAGAAGAA
TCACTGATTCGAACGGTACTAGCTAGAATGCATTTCTTTGATGAAGATGTATACAAACCT
GTGCATGTGCTAAGCGGTGGTGAAAGAGTAAAAGTTGCACTGACAAAACTATTAGTGAGC
GATATCAATACACTCGTTTTAGATGAACCAACGAATTACTTGGATACGGAAGCACTCAAA
GCATTAGAAAACCTCTTGAATGAATATACGGGAAGTATTATTTTTGTTTCTCATGATCGT
ACCTTTACCGAAAATATCGCTACTCGAATTTTAGAAATACGTAATAAAAAAATTGAGATA
TTTGATGGGACGTACCAACAATTCAAAAATAGATCTACTAAAAAGGAACGGGATTTTCAG
CAAGAAGAGCAGTTACTACTAGATACAAAGATATCCGAAGTACTTAGCCGCTTAAGTATG
GAACCTTCCCAAGCTTTGGAAAAAGAATTTCAAAACCTCCTAAAAGAAAAAAGTAAGTTA
AAGGAGTAA
>fusD__ Staphylococcus saprophyticus 10 CP102563
ATGGAAAAACAACTTTACCCTTATCAATTTAACTATATAAAAGAACGCGTTGCACATTTA
GTCAATGCTTATAATTCGGTCAACGATCCCAATACAATCGCTTCAATCAAAGATGTCACA
CGTGATGAAATACTTAGTACATTTAACTCAAGAGACACTACCATTCGTTCAAACGTTGAA
AAGCTCATGAATGTACAACTTACCAAAGAACAAGCTCAAAAAATTTTAACGACCATACAA
ATGTATGTTAAGCCATTTGAACATCCGAGTAATAAACAAGTCACTAACCTTTTTAAAAAA
AGTTAAAAAGCTAAAAACACCACTTATCAGTGATGAAGTGCTACAAACAAGTACGTATAT
CGGTTGGAATGATATTGCTTCAAATAGAAAATTCATCATTTATTATGATAACTTTGGAAA
ATTAAACGGTGTATACGGAGACATTTCTAACCAAACTGTCAAAGGTTTCTGCTCTATTTG
CAATAAAGAATCCCGTGTTGCTCTATTTATGCGAAAAACACGTACTGGCAATGATGGTCA
ATATACCAAAAAAGGTGACTACATTTGTTTTGATAGCACCTTATGTAATCACCAAATATC
CGATTTATCGCACTTCCATCATTTTTTGAATAAGATTCAATAA
>salA__ from Mammaliicoccus sciuri IVB6231 CP094816
ATGCTATTTTTATTTGAAGAAAAAGCATTAGAAGTTGAACGTAAAGTATTAATACCCGAG
TTGACTTTTTCAATAGAGGACCATGAACATTTAGCAATCGTTGGTGTTAATGGTGTTGGA
AAATCAACATTATTAAAAGTCATTCATCAAGATCAATCAGTTGATTCAGCGATGATGGAA
CAAGATTTAACACCTTATTATGATTGGACTGTTATGGATTATATAATTGAATCATATCCT
GAAATCGCAAAGATTAGATTGCAACTTAATCATACAGATATGATTAATAAATATATTGAA
TTAGATGGATACATTATAGAAGGTGAAATCGTAACAGAAGCAAAAAAGCTCGGAATAAAA
GAGGAACAACTAGAACAGAAAATTTCTACTTTAAGTTGTGGAGAACAGACAAAAGTATCA
TTTTTAAAAGTGAAAATGTCTAAGGCATCATTACTATTAATCGATGAACCAACAAACCAC
ATGGATTTAGAAATGAAGGAATGGTTGACGAAAGCTTTTAAACAAGAACAACGTGCTATA
TTATTTGTATCCCATGACCGAACATTTTTAAATGAAACGCCAGATGCTATATTAGAATTG
AGTCTTGATGGGGCTAAGAAGTATATCGGTAAATACGATAAATACAAACAACAAAAAGAT
ATAGAGCATGAAACATTAAAGCTACAGTATGAAAAACAACAAAAAGAACAAGCGGCCATT
GAAGAAACGATTAAAAAATATAAAGAATGGTATCAAAAAGCAGAACAAAGTGCTTCTGTG
AGAAGCCCATATCAACAAAAACAATTAAGTAAGTTAGCGAAACGGTTTAAATCAAAAGAA
CAACAATTAAATCGTAAACTTGATCAAGAGAATATGGCTAACCCACATAAAAAAGAGAAA
ACTTTCTCAATACAACATCATAATTTTAAATCACATTATTTAGTTCAATTTAATCATGTT
TCGTTTGCTTATGATAACCGAAAAATATTCGATGATGTATCATTCTATATTAAGCGAAAT
CAAAATGTTATTGTTGAAGGCAGAAATGGTACAGGTAAATCAACTTTAATCAAATTGATA
CTCGGTGAACTCGAGCCAACTAAAGGTGATATAACTGTTCATCCAGAATTAGAAATTGGA
TATTTCTCTCAAGATTTTGAGAATTTAAATATGCATCATACTGTCTTAGACGAAATATTA
GAAATTCCTGAAATGAAAGAAGCAGATGCAAGAACCATATTAGCAAGCTTTTATTTTGAT
AAAGATAGGATAAATGATGTTGTTGAAACACTATCGATGGGTGAAAAATGTAGGTTACAA
TTTGTAAAATTATATTTTTCAAATCCTCATATTATGATATTAGATGAGCCAACAAACTAT
TTCGATATTGGCATGCAAGAAAAAATCATTCAATTAATACAATCATTTCAAGGTTCGGTC
CTTATTGTATCTCATGATGATTGTTTTAAATCACAAATTAAAGATCAAATATGGACGATA
AAAAAACATCAAATGACGCATGAAAATGTTCAAGTCAAAGATCCAATTAATACAGAATCT
ATGAAACATCAATTAAAAGAATTAGAACAATATACAGATGAAAGAAATCGTGAAACAGAG
TTCTAG
>erm44__ from Staphylococcus xylosus KJ728534
ATGAATAACAAAAATCCTAAAAACTCACAAAATTTTATAACATCTCAAAAGCATATTAACGAGATATTAAATGAAACAAACATAGGCATTGATGATAATATAATTGAAATTGGAACTGGAAAAGGACACTTTACAAAATACATGTCCAATATAGCTAGATTTATAACTAGTATAGAAATTGACAAGGCTTTATATTGTAATTTGAAAAATGATATTAGTTTGTCAACTAATATTGAATTAGTGAATAAAGATATACTGATATATGAGTTTCCTAAATACAAGCAGTATAAAGTTTTTGGTAGCATCCCATATAATATAAGTACTGAAATAGTCAAAAAAATCTTATATGAAAGTAATGCTGAATATAACTATCTTATTGTAGAATTCGGATTTGCTAAACGAATTATGGATAAAAAAAGAGCGTTAGCCTTATTACTTTTACCTAAAATTGATATTGAAATTTTAAAAGTAATTCCCAACTCTTATTTTCATCCTAAACCTAAAGTAGATTCAGCGTTAATCTTACTAAAGCAGCACAAATCTTTAATCTCAAAAAATGATGAAAATGCATATCATTTTTTTGTATATAAATGGATAAACAAAGAATATAAACAGCTATTTACAAAGAATCAGTTTAATAAAGCGTTAAAACATGCAAAGGTACAGAATATAAATGAAATATCAAAAGAACAATTTATATCAATTTTTCATAGTTATAAATTGTTTAATTAA
>fosB__ from Staphylococcus aureus COL CP000046
ATGTTAAAATCTATTAATCATATATGCTTTTCAGTCAGAAATTTAAACGATTCAATACATTTTTATAGAGATATTTTACTTGGGAAATTGCTATTGACTGGTAAAAAAACTGCTTATTTTGAGCTTGCAGGCCTATGGATTGCTTTAAATGAAGAAAAAGATATACCACGTAATGAAATTCACTTTTCATATACACATATAGCTTTCACTATAGATGACAGCGAATTTAAATATTGGCATCAGAGGTTAAAAGATAATAACGTGAATATTTTAGAAGGAAGAGTTAGAGATATTAGAGATAGACAATCAATTTACTTTACCGACCCTGATGGTCATAAGCTAGAATTACATACTGGCACACTTGAGAACAGATTAAATTATTATAAAGAGGCTAAACCACATATGACATTTTACAAATAA
>fosB4__ from Staphylococcus aureus SA1278 plasmid pHSSA1278 KR870314
ATGATTAAAGGAATAAATCATATTACTTATTCGGTTTCTAATATAGCTAAATCAATTGAA
TTTTACAGAGATATTTTAGGGGCTGACATTTTAGTTGAAAGTGAGACCTCGGCCTATTTT
AATTTAGGTGATATATGGTTAGCTTTGAACGAAGAAAAAAATATTCCTAGAAGCGAAATT
AAATATTCGTATACTCATATAGCATTTACAATTTCAGATAACGATTTTGAAGATTGGTAT
ATCTGGTTGAAAGAAAATGAAGTAAATATTCTTGAAGGTAGAGATAGAGATATTAGAGAT
AAAAAATCAATATATTTCACTGATTTAGATGGTCATAAATTAGAATTGCATACAGGAAGT
TTAGAAGATAGATTGAATTATTATAAAGAGGCTAAACCTCATATGAATTTTTATATTTAA
>fosD__ from Mammaliicoccus sciuri GDK8D55P plasmid pK8D55P CP065961 
ATGATACAATCTATCAATCATATATGTTATTCCGTTAGTGATTTAAAAAATTCGATACGCTTTTATAAAAATATTTTATGTGGCGAATTATTAGTAAGTGGAAAAACAACTGCATATTTCAATATTGGTGGCTTATGGGTTGCGTTAAACGAAGAAAAAGACATTCCTCGAAATGAAGTTCAATATTCGTACACACATGTAGCGTTTACTATAGATGAAAGTGAATTTAATGATTGGTATCAATGGTTCAAGGAAAATGACGTGAATATATTAGAAGGGCGTACTAGAGATGTAAGAGATAAGCAATCAATTTATTTTACTGATCCTGACGGACACAAGTTAGAGTTACATACTGGCACACTAGAAAATAGATTGAATTATTATAAAGAAACAAAACCGCATATGGTATTTTACAAATAA
>catA7__ from Staphylococcus aureus plasmid pC221 X02529
ATGACTTTTAATATTATCAAATTAGAAAATTGGGATAGAAAAGAATATTTTGAACACTAT
TTTAACCAGCAAACTACGTATAGCATTACTAAAGAAATTGATATTACTTTGTTTAAAGAT
ATGATAAAAAAGAAAGGATATGAAATTTATCCTTCTTTGATTTATGCAATTATGGAAGTT
GTAAATAAAAATAAAGTGTTTAGAACAGGAATTAATAGTGAGAATAAATTAGGTTATTGG
GATAAGTTAAATCCTTTGTATACAGTTTTTAATAAGCAAACTGAAAAATTTACTAACATT
TGGACTGAATCTGATAACAACTTCACTTCTTTTTATAATAATTATAAAAATGACTTGCTT
GAATATAAAGATAAAGAAGAAATGTTTCCTAAAAAACCGATACCTGAAAACACCATACCG
ATTTCAATGATTCCTTGGATTGATTTTAGTTCATTTAATTTAAACATTGGTAACAATAGC
AACTTTTTATTGCCTATTATTACGATAGGTAAATTTTATAGTGAGAATAATAAAATTTAT
ATACCAGTTGCTTTGCAGCTTCATCATGCTGTATGTGATGGTTACCATGCTTCATTATTT
ATGAATGAATTTCAAGATATAATTCATAAGGTAGATGATTGGATTTAG
>poxtA__ from Staphylococcus aureus AOUC-0915 MH746818
ATGAAAGGTAAAAATATGAATTTAGCCTTTGGGTTGGAAGAAATTTATGAGGATGCTGAGTTTCAAATCGGAGATTTGGATAAGGTCGGTATTGTCGGCGTGAACGGAGCCGGAAAGACCACCTTGTTCCGCCTGCTGTTGGGAGAACTTGAACTTGATAATGGTTCACTGACCAGTGGAAATGCCCGTATTGGTTATCTCCCACAGGAAATTGTCTTGGAAGATGAGGATATTACCGTTTGGGATTTCCTTTTTGAGGGACGTCCGATTAAAAAGTATGAGCAGGAATTGGAAGAAATCTATAAAAAGCTTGAAACCGCAGTCAATGCAGAGCAGGAAGCACTGCTTGCCCGAATGGGAACATTGCAAGAACGCTTGGAGTATTTCGACTTCTATGAGGCAGAAACAATTCTGTTGGAGTTTGCAGATAAAATGAGCATTGATGCAGAATTATATCATCGTCCGATGAGAGAGCTTTCAGGCGGACAAAAATCCAAAATGGCATTTGCCAGACTACTATATTCAAAACCGGAAATTCTATTGTTGGATGAGCCTACCAACCATTTAGATGTCAGCACAAAGGATTTTGTTATAAAATACTTAAAGAATTATAGGGGTTCGGTACTGATTATCAGCCATGATATTGATTTTCTAAATCGGATTATCAACAAAATTATGTACATCAACAAAGCTACCCATAAAATATCTGTTTATGATGGAGACTACTACATCTACAAGAAAAAGTATGCAGAGGAACAGCGGATTCGTGAAATGGCGATTGTACAGCAGGAAAAAGAAATAAAGGAGCTTTCCGATTTTGTACAAAAAGCAAAACAAGCCAGTCAGACCAATCATCACCTCAAACGAATGGGTCAAGAGCGAGCCTTGCGGCTTGATAAAAAGCGTGGAGAGCTGCAAAAGAGAAATCGACTGTACAAGCGTGTGAAGATGGATATTCGCCCCAAGCGTGAAGGGGCACAAGTTCCCTTAGAGGTGGAAAATATCACCTTCCACTATTCGGGGTATCCCACCCTTTATCAGAACCTTTCCTTTCAGATTAACGGAAGAGAACGATTTCTTGTGGTGGGTGAAAACGGTGTCGGTAAATCCACCTTATTGAAATTGATGATGGGTATTCTCAGTCCAGATGAAGGATGCATTCGCTTTAACCAGAAAACTGATATTGCATATTATGCACAGGAACTCGAACAGCTTGATGAAAACAAAACGGTCATTGACAATGTGGAGTCTGAAGGATATACACCGTGGCAAATCAGAGCCGTACTGAGCAACTTCCTGTTTTATGATGACGATGTAAACAAGAAAGTATCTGTGCTGTCCCCTGGAGAAAAAGCAAGGGTTGCCCTTTGCAAAATCCTATTACAGAAAGCCAATCTTTTGATACTGGACGAGCCGACCAACCACCTTGACCCAGAAACGCAGAAAATCATTGGCGGCAACTTCAATTTGTTTGAGGGAACCATTATTGCCGTTAGCCATAACCCATCCTTTGTGGAACAAATCGGAATTAGCCGTATGCTTATTTTGCCCAGCGGTCGAATTGAACCCTATTCCCGTGAGCTGCTTGAGTATTATTATGAAATCAACGGTTCTGTTGCAAAGTTTTAA
>erm48__ from Staphylococcus xylosus LT223129 
ATGAATAACAAAAACCCAAAAGATTCACAAAATTTTATAACATCTCAAAAATATATAAATGAAATCTTACAAAATACTAATATAGAATCAAATGACAATATCATTGAAATAGGAACAGGCAAGGGGCATTTTACAAAAGCATTATTAAAAATATCTCACTTTGTAACTGGAATAGAAATTGATAGGAATTTGTATTATAAATTAAAAAAAGACACTGACCTATATGATAATCTTAAATTAATCAATAAAGATGTATTGAGATTCCAATTTCATCAAAATGAACCTTATAAGATTTTTGGGAGTATTCCCTATAATATTAGTACAGAAATAATTAAAAAGATTTTGTATGAAAGTAAGTCAGAATTTAACTATCTAATTGTGGAGCTAGGATTTGCTAAACGTCTCTTAAATAAAAAAAGAGCGCTAAGTTTATTATTATTACCTAAAATGGATGTTGAAATTTTAAAAATAATCCCTAACGTTTATTTCCATCCTAAACCAACAGTAGATTCGGCACTAATTTTATTAAAACGACATAAGCCTTTAGTTTCAGAGAAAGATGAAAAGATATATCATTTTTTTGTATATAGATGGGTGAACAAAGAATATAAGAAACTGTTTACCAAAAATCAATTTAATAAAACATTGAATCATGCAAATGTGCAAGACATCAATGAATTATCAAAAGAACAATTTATATCTATTTTTAATAGTTATAAATTGTTTAATTGA
>erm45__ from Staphylococcus epidermidis TMDU-300 CP093185
ATGAATCAAAATATTAAGTTTACTCAAAATTTTATTACAAACGAAAAATTATTATCTAATATAATGAAACAAATAAATATAGATGAGAATGACATAATTTATGAGGTTGGAACTGGTAAAGGTCATCTGACCTCTAAATTAGCAGAAAAATGTAAGCATGTTTATTCAATAGAGTTAGATAAAAAATTATATGAACTTTCTTCGAATAAGTTACAAGATAATAGTAGAGTTACTCTAATCAATCAAGATATTTTACAATTCAATTATCCGTATAGAAAAAAATATAAGATAGTTGGTAACATACCATTCAATATAAGTACTCAAATCGTGAAAGATGCAGTATTTAGAAGCCAAGCTTCTGAGATGTATTTTATTGTAGAAGAAGGTTTCTACAAAAGAATGATAGATACTCGTAGAACTCTAAGTTTGCAACTACAAACACAGGTTTATATACAACAATTGTTACCTATACCTGCTGGAAGTTTTCACCCAAAGCCAAAAGTAAATTGTATTTTAATAAAACTTACAAGACACATATCAGATATAAAAGATAAACATAAGAAAAAATATGAGTTTTTTATATCAAAGTGGGTTAATAAAGAGTATTCAAAATTATTCACTAAAAATCAGTATCATCAAGCATTGAAACATGCAAGGATAAAAGACCTTAATAAAATAAGTTATGAACAAGTATTATCAGTTTTTGAAAGTTATATATTATTCAATCCACGAAAATAA
>vgaE__ from Staphylococcus aureus ST398 transposon Tn6133
ATGTTATTATTTGAAGGTACATCATTGAAAAAACACATACAAGACAGATT
ATTATTTGATATAGATTTAATACAAGTACATGAACATCAGCGAATAGGAT
TAGTAGGTAGGAATGGAACGGGGAAAACAAGTCTATTAAAAATTATTACA
GGTGAAGAACTAGTTGATGGAGGGAATGTTAATCATTTTACCTCTGTAAA
ATTAGTACCACAATTTAAAGAAACAAGATCGGAGAAAAGTGGTGGAGAAA
TAACGCAACAATATTTGCAATTAGCATTTAATGAAAAGCCAGGATTATTA
ATTTTAGATGAACCAACGACTCATTTAGATACACAAAGAATTGATTGGTT
AGAAAAGAAATTAGCAAACTATCAAGGAGCATTTGTTGTCGTATCACATG
ATCGGACATTTCTAAATAATGTGTGTACTGAAATATGGGAAATAGAAGAT
GGTAGTCTAAACGCGTTTAAAGGGGATTATAATGCTTATGCGGAACAAAA
GGAATTAATAAAAACACAGCAGCAGATTGCATTTGAAAAGTACGAACGAG
AGAAAAAGCAATTAGAAAAAGCAATACGACAAAAAGAGGAAAGAGCACAG
CGAGCAACAAAGAAACCTAAAAATCTGAGTTCTTCAGAGGCAAGAATAAC
AGGAGCTAAAACCCATTATGCCAATATACAGAAAAAGTTGAGGGGTTCTG
CAAAAGCATTAGAAACAAGGTTGGAACAACTGGATAGGATTGACAAGGTG
AAAGAACTACCTGAAATTAAGATGGATATATTAAATAAAGAAAGTCTAAC
AAACCAGTCTGTGTTACGCGCTGAAAACATTAAGGGAGAGGTTGACGGAC
GTAAGCTTTGGAATCCCTTTAGTTTATATTTATATGGCGGCGATAAAGTT
GCTATCATTGGGAAAAATGGCACGGGTAAAACAACCTTACTTAAAAAAAT
AGTTGAGCGAGATGAAAGAATAGCAATCCCAGAAAAGGTGAGGATAGGTT
ATTTTTCCCAACACCTCACAATTCTCGATGATGATAAAACAATCATAGAA
AATATACAATTGACCTCTAGTCAGGATGAAACATTAATTAGAACAGTTTT
AGCAAGAATGCATTTTTGGGATGAAGATGTCTATAAAAAGGTCGGCATAT
TAAGTGGTGGTGAAAAAGTAAAAGTAGCACTAGCTAAACTATTCTTAAGT
GACGTGAATATGCTGGTGTTAGATGAACCTACAAATTTTTTAGATATTGA
ATCTTTAGAAGCGCTAGAAACATTAATGAAAAGTTATCATGGAACGATTC
TATTTGTTACTCACGACCGAACGTTAGTAACAAATATAGCTACAAAAATA
ATTGATATAAAAGATGGTAAGATAACAGTATTCGATGGATCATACGAAGC
ATATGAAGAGTGGTTAGAGAATCAAACAAAGTCCAACAATGATGATCAAC
TTTTACTAATCGAAACTAAAATATCTGACGTTCTGGGTAGGTTGAGTTTG
GAGCCTTCACGAGAGTTAGAAGATGAATTTCAAAGATTATTGAAAGAAAA
GAAAGAACTGACTA
>str__ from Staphylococcus aureus 55-100-016 plasmid CP076841
ATGAGGACTGAAAAAGAAATTTTAAATTTAGTTTCTGAATTTGCTTATCA
ACGAAGCAATGTAAAAATTATTGCTCTCGAGGGTTCAAGAACTAATGAAA
ATATAAAAAAAGATAAGTTTCAAGATTATGATTTTGCTTTTTTCGTATCA
GATATTGAGTATTTCACACATGAAGAAAGTTGGTTAAGTTTATTTGGAGA
ATTATTGTTTATACAGAAACCAGAAGATATGGAATTATTCCCACCTGATT
TAGATTATGGTTACAGTTATATAATGTATTTTAAAGATGGCATAAAAATG
GATATTACATTAATTAATTTAAAAGATTTAAATCGTTATTTTAGTGATTC
TGATGGTCTTGTAAAAATTTTAGTTGATAAAGATAATTTAGTAACTCAAG
AAATTGTTCCAGATGACTCAAATTATTGGTTAAAAAAACCAACAGAACGA
GAATTTTATGATTGCTGTAATGAGTTTTGGAGTGTCTCAACGTATGTAGC
AAAGGGTGTTTTTAGAAGAGAAATATTATTTGCTTTAGATCATTTCAATA
ATATTTTACGTCCTGAATTATTAAGAATGATTTCTTGGTATATTGGCTTT
AATAGGGGTTTTGATTTTAGTTTAGGAAAGAATTATAAGTTTATAAACAA
ATATTTAACTGATAAAGAATTCAATATGCTTTTAGCTACTTTTGAGATGA
ATGGATATAGAAAGACATACCAATCTTTTAAGCTTTGTTGTGAATTATTT
AAATATTATTCAAATAAAGTAAGTTGTTTAGGAAATTATAACTATCCAAA
TTACGAAAAAAATATTGAGAATTTTATTCGTAATAATTATGAGAATTAA
>linB__ from Staphylococcus aureus NX-T55 CP031839
ATGTTAAAACAAAAAGAATTAATTGCAAACGTTAAGAATCTTACTGAGTCAGATGAACGA
ATTACAGCTTGTATGATGTATGGATCGTTTACCAAAGGAGAAGGTGACCAATACTCTGAT
ATAGAGTTCTATATATTTTTGAAAGATAGTATAACCTCGAACTTTGATTCATCCAACTGG
TTGTTTGACGTAGCTCCGTACTTGATGCTTTATAAAAATGAGTACGGAACAGAGGTAGTT
ATTTTTGATAATCTTATACGTGGGGAATTTCATTTCCTTTCTGAAAAAGATATGAACATA
ATCCCCTCGTTTAAAGATTCAGGTTATATTCCTGATACGAAGGCTATGCTTATTTACGAT
GAAACAGGGCAATTAGAAAATTATTTATCAGAGATAAGTGGTGCAAGACCAAATAGACTT
ACTGAAGAAAATGCTAATTTTTTGTTGTGTAATTTCTCTAATCTATGGTTGATGGGAATC
AACGTTCTAAAAAGAGGAGAATATGCTCGTTCATTAGAACTCTTATCACAACTTCAAAAA
AATACACTACAACTTATACGTATGGCAGAAAAAAATGCTGATAATTGGCTAAACATGAGT
AAAAACCTTGAAAAAGAAATTAGCCTTGAAAATTATAAAAAATTTGCAAAGACCACTGCT
CGATTAGATAAGGTAGAATTATTTGAAGCCTATAAAAATTCTTTGCTATTAGTTATGGAT
TTGCAAAGTCACCTTATTGAACAATACAACTTAAAAGTTACACATGACATTTTAGAAAGA
TTGTTGAATTACATTAGTGAATAG
>lsaC__ from Staphylococcus aureus ER01570.3 CP030653
ATGTCAACAATTAAAATTGAAAACCTTACTTTCTCATATTATGGCTATGTAAAACCTGTA
TTTGAAAATGTATCATTTTCATTTGATACGAACTGGAAAACAGGACTAATAGGAAGAAAC
GGAATTGGGAAATCAACACTATTTAAGCTGCTTCTAAACCAAGAAGTTTATAAGGGGAAA
ATCAGCAAAAGTGTTGACTTTATTAAATTCCCACCCAATTTAAGTGATACTTCAAAATTA
GGGATTGAGTTATATAGAGAACTAATATCAGATGAGGAAGAATGGAAATTATTTAGAGAA
CTTCATTTGCTAAAGGTAGATGAGAGTCTTATTTACAGAAAGTTTGAAACGCTTTCTAAA
GGAGAACAAACAAAAATCCTTTTAGCTATTTTGTTTACAAGAGAAGATGGTTTTTTACTT
ATAGATGAACCAACAAACCATTTAGATATGGACGGAAGAAAAATTGTCAGTGAATATCTG
AAAAATAAAAAAGGTTTTTTGCTTATATCACATGATAGAGATTTTTTAGATGGTTGTATC
AATCATATTATTTCTATTAACAGGAATTCTATTGATGTCCAATCAGGAAATTTTACATCG
TGGTATGAAAATAAATTGATGAAAGACCAATTTGAGATTAGTCAAAATGAGAAATTAAGA
AAAGATATTAAACGATTAAAAGAAGCTGCAAGACAAAGTCAAATTTGGTCTGATAAAGTT
GAAAATACTAAAAACGGCGTGAAAGTATCAGGTGTAAAACCAGACAAGGGGCATATAGGT
CATCAGTCAGCTAAGATGATGAAAAAATCTAAGAATTTGGAGAATAGACAAAATAAGGCA
ATAGAAGAAAAACAGAATTTACTAAAAGATATTGAAACAAAGGAAAGTCTATTATTGCAT
CCGTTACATCACCACAAAAATCCTCTAATATCAGTTTGCGATTTATCATCATATTATGGA
AAAAAGCAGATATTAAGTAATATAAGTTTTGATATAAAGCAAGGTGATATAGTGGCTATA
TATGGGGGTAATGGTAGCGGAAAATCAACCTTGATTAAAATTTTATTAGGTCTAAATCAC
GAGTATTCAGGTGATGTAAAATTAGCAAGTAATTTAAAAATATCATATGTTCCTCAAGAT
ACATCCAATTTAACAGGTAGCCTAAACGAGTATATTCATAAGCAAGGTGTTGATGAAACA
TTGTGCAAAACAATTCTTAGAAAATTAGATTTTGCAAGAGAATTATTTGAAATAGATATG
AAGAACTATAGCGATGGACAAAAAAAGAAAGTTTTAATTGCTGTAAGTTTGTCAAAGCCA
GCTCATATATTTATTTGGGACGAACCACTGAATTATTTAGATGTAATATCAAGAATACAG
ATTGAGGAAATTATAAAAGAAGCAAATCCTACACTCATATTTGTGGGACACGATAAGAGG
TTTGTAGAAGATATAGCGAATAAAATAATACGATTATAA
>lmrS__ from Staphylococcus aureus ER01570.3 CP030653
ATGGCTAAAGTTGAATTAACAACCCGGAGACGAAACTTCATAGTTGCTGTTATGTTGATT
AGTGCGTTTGTAGCTATTTTAAATCAAACATTATTAAATACAGCGTTACCTAGTATAATG
AGAGAATTAAATATCAATGAAAGTACATCGCAATGGCTAGTTACTGGGTTTATGCTTGTT
AATGGCGTCATGATACCTCTGACGGCATATCTAATGGATAGAATTAAAACTAGACCTTTA
TACTTAGCGGCGATGGGGACATTTTTATTAGGTTCTATTGTTGCAGCCTTAGCTCCGAAT
TTTGGAGTTTTAATGTTAGCTCGTGTAATTCAAGCGATGGGTGCAGGCGTACTTATGCCC
TTAATGCAATTTACGTTATTTACATTGTTCAGTAAAGAACATCGAGGTTTTGCAATGGGA
CTAGCAGGTTTAGTAATTCAATTTGCACCAGCAATAGGACCTACAGCTACAGGATTAATT
ATTGATCAAGCGAGTTGGCGAGTTCCATTTATTATAATTTTAGGAATTGCTATACTTGCC
TTTGTTTTCGGTTTGGTTTCAATCTCGAGTTACAATGAAGTGAAATATACGAAATTAGAT
AAGCGTTCAGTAATGTATTCAACTATTGGGTTCGGGTTAATGCTATACGCATTTAGTAGT
GCAGGAGATTTAGGATTTACAAGTCCAATAGTAATAGGTGCGTTGATATTAAGTATGGTT
ATTATCTATTTATTTATACGTAGACAATTTAATATTACTAATGCACTTTTAAATTTAAGG
GTTTTTAAAAATAGAACATTTGCATTATGTACGATTAGTTCAATGATTATAATGATGTCA
ATGGTTGGACCTGCGCTGCTTATACCGCTATATGTTCAAAACAGTTTATCTTTATCTGCC
TTGTTATCAGGACTTGTTATCATGCCTGGTGCAATAATAAATGGTATTATGTCAGTTTTT
ACAGGTAAATTTTATGATAAGTATGGTCCTAGACCATTGATTTATACTGGTTTTACAATT
TTAACAATTACTACAATTATGTTGTGTTTCTTGCATACAGACACATCTTATACGTATTTA
ATAGTCGTATATGCAATTAGAATGTTTTCAGTTTCTTTACTCATGATGCCGATAAATACT
ACAGGAATTAATTCTTTGAGAAATGAAGAAATCTCACATGGCACGGCTATTATGAACTTT
GGTCGTGTAATGGCTGGTTCACTAGGCACAGCTTTAATGGTTACATTAATGAGTTTTGGT
GCAAAAATATTTTTATCTACATCGCCATCGCATTTAACTGCAACTGAAATTAAACAGCAA
TCCATTGCTATAGGGGTGGATATCTCATTTGCTTTTGTAGCTGTGCTTGTTATGGCAGCT
TATGTGATAGCACTTTTTATAAGAGAACCTAAAGAAATAGAAAGTAATAGAAGGAAATTT
TAA
